# Supplementary material for: TGF-β-Containing Small Extracellular Vesicles From PM2.5-Activated Macrophages Induces Cardiotoxicity
Source: Front Cardiovasc Med. 2022 Jul 8;9:917719. doi: 10.3389/fcvm.2022.917719 (PMC9304575; doi:10.3389/fcvm.2022.917719)
Supplement: Supplementary file 1 [file Table_1.XLSX]

## Sheet: data
Figure 1C	FA	0.900111	0.758543	0.92535	1.08186	1.08905	1.21177	1.0777	1.30476	0.700917	0.949936	P VALUE
	PM2.5	1.28645	1.73248	1.23995	1.83042	1.06761	1.30339	1.97263	1.49596	1.63236	1.42823	0.000236889
Figure 1D		FA					PM2.5					P VALUE
	α-sma	0.690775	0.542297	1.00101	0.893683	1.65157	2.30476	1.63091	3.90261	6.16458	10.7321	0.0423606
	Mmp9	0.517727	0.657369	1.62247	1.03363	1.75205	4.10765	2.43096	1.93561	8.02218	2.41343	0.0490268
	Col1α1	0.752457	0.781398	1.14006	0.984998	1.51455	3.60988	2.12575	1.20639	2.10663	1.78646	0.0274749
	Col3α1	1.12407	0.916729	0.948133	0.892996	1.14617	1.55629	1.37455	1.54902	0.991584	1.12126	0.0376166
Figure 1F-H		α-SMA	COL 1	COL 3
	FA	0.860192	0.764287	0.990408
		1.34811	1.14856	1.00016
		0.7917	1.08715	1.00944
	PM2.5	1.37576	1.94425	1.31401
		1.86978	2.93541	1.31279
		1.7694	2.75983	1.39752
	P VALUE	0.0438456	0.00918576	0.000281022
Figure 2C	FA-sEV	PM2.5-sEV		Figure 2D		FA-sEV	PM2.5-sEV
	2.62	4.3				71.7	62.1
	3.075	5.1				104.3	61.3
	3.265	4.48				71.5	65.1
Figure 2G-I		α-SMA	COL 1	COL 3
	FA-sEV	0.917769	0.921396	1.06388
		1.07958	1.04827	0.851838
		1.1226	1.16145	0.986814
		0.880056	0.868885	1.09747
	PM2.5-sEV	1.37731	1.29143	1.22061
		1.45238	1.50864	1.79067
		1.82032	1.25859	1.61842
		1.28157	1.6923	1.38581
	P VALUE	0.0105891	0.0110459	0.0103589
Figure 3C-E		α-SMA	COL 1	COL 3
	CN	0.836054	0.983885	1.00455
		1.19773	1.18048	0.972567
		0.966217	0.835633	1.02288
	GW4869	0.771678	1.13454	1.47903
		0.80727	1.13153	1.40797
		0.858229	1.30373	1.71011
	PM2.5	1.64854	1.4582	1.71802
		1.79024	1.4366	2.03457
		1.78779	1.65107	1.92672
	GW4869+PM2.5	1.46333	1.23187	1.52196
		1.4712	1.31354	1.43053
		1.23643	0.866925	1.38356
Figure 4A	RAW264.7 MTT						Pvalue	MLE-12 MTT						Pvalue
	1h	1.04285	0.977114	1.0465	0.892306	1.04123	1	1 h	0.97465	1.00306	1.00087	1.00306	1.01836	1
		0.940188	0.986853	0.984012	0.886626	0.993751	0.28083		1.02054	0.989948	0.90035	0.909091	0.893794	0.942745
		0.931261	1.00592	1.06233	1.01282	1.05502	0.731531		0.926573	0.924388	0.965909	0.917832	0.924388	0.931818
		0.911378	0.948304	0.88135	0.867554	0.903668	0.0180423		0.854458	0.845717	0.856643	0.913462	0.911276	0.876311
		0.897987	0.852946	0.851323	0.872018	0.887031	0.00348695		0.874126	0.939685	0.90035	0.909091	0.913462	0.907343
		0.796543	0.859438	0.830628	0.801006	0.815614	0.000502263		0.90035	0.878497	0.906906	0.836976	0.965909	0.897727
	12h	1.01398	1.03231	0.968148	0.983043	1.00252	1	12 h	0.987633	0.982332	1.01237	1.01148	1.00618	1
		0.965857	0.914299	0.925756	0.987626	0.921173	0.0140801		0.985866	0.958481	0.896643	0.976148	0.985866	0.960601
		0.90055	0.886801	0.926902	0.960128	0.937214	0.00199778		0.969081	0.988516	0.993816	1.00088	1.00707	0.991873
		0.821494	0.918882	0.895967	0.881072	0.907424	0.000496201		0.871025	0.930212	0.892226	0.880742	0.922261	0.899293
		0.782539	0.845555	0.78483	0.756187	0.749313	5.45234e-06		0.921378	0.916078	0.887809	0.925795	0.890459	0.908304
		0.850137	0.758478	0.785976	0.751604	0.77681	6.60212e-06		0.921378	0.908127	0.887809	0.806537	0.817138	0.868198
	24 h	1.03304	0.997599	0.975875	1.02733	0.966156	1	24 h	0.987092	0.994685	1.03645	1.00861	0.973171	1
		0.997027	0.956437	0.966728	0.949005	0.974731	0.0825932		0.946596	0.964313	0.921286	0.92002	0.913693	0.933181
		0.879259	0.906129	0.895266	0.850675	0.870684	8.75774e-05		0.85548	0.882055	0.8694	0.858011	0.868135	0.866616
		0.879259	0.891265	0.895266	0.850675	0.870684	4.89387e-05		0.81878	0.814984	0.788408	0.787142	0.794736	0.80081
		0.880974	0.870112	0.891265	0.851818	0.934713	0.000349406		0.755505	0.736522	0.741584	0.715009	0.716274	0.732979
		0.91013	0.914704	0.949005	0.895838	0.85239	0.000349406		0.723867	0.670716	0.677044	0.721336	0.707416	0.700076
	48 h	1.00092	1.05619	1.02139	1.00348	0.918023	1	48 h	0.992742	1.01264	1.00796	0.991571	0.995083	1
		0.972265	1.01064	0.856105	1.06335	0.998363	0.642933		0.935378	0.928354	1.01264	0.981035	0.950597	0.961601
		0.942073	0.95282	0.99171	0.978917	1.00348	0.334571		0.861625	0.86982	0.865137	0.83587	0.840553	0.854601
		0.862245	0.897554	0.90523	0.871968	0.83973	0.00126405		0.824163	0.811285	0.813627	0.824163	0.889721	0.832592
		0.797769	0.828984	0.822843	0.794699	0.820285	4.94065e-05		0.760946	0.759775	0.748068	0.779677	0.782018	0.766097
		0.785999	0.796234	0.830007	0.802374	0.708218	4.94065e-05		0.724655	0.728167	0.710606	0.714118	0.70007	0.715523
Figure 5A-F				CN1	PM1	CN2	PM2	CN3	PM3
	RAW264.7	1 h	TNF-α	22.3529	98.2353	23.5294	105.882	24.7059	118.235
		12 h		12.3529	54.1176	42.9412	71.7647	49.4118	110.588
		24 h		7.05882	14.1176	19.4118	33.5242	49.3254	71.1325
		48 h		25.2941	58.8235	7.05882	14.7059	78.2353	138.824
	MLE-12	1 h		60	59.4118	14.1176	6.47059	49.4118	68.8235
		12 h		83.5294	78.2353	15.8824	28.8235	37.6471	30.5882
		24 h		158.235	79.4118	4.70588	10.5882	17.0588	17.0588
		48 h		43.5294	30.5882	7.05882	2.94118	2.94118	34.7059
	RAW264.7	1 h	TGF-β	1490.47	1022.53	1265.16	1958.41	1750.43	1507.8
		12 h		1143.85	2079.72	1195.84	2235.7	1767.76	2824.96
		24 h		1022.53	2755.63	2253.03	2772.96	1542.46	3379.55
		48 h		1525.13	3292.89	2201.04	2894.28	1715.77	3639.51
	MLE-12	1 h		554.593	537.262	398.614	329.289	398.614	363.951
		12 h		762.565	1923.74	1230.5	381.282	1143.85	1334.49
		24 h		589.255	1022.53	935.875	1403.81	866.551	1230.5
		48 h		1213.17	2183.71	849.22	1837.09	1542.46	2201.04
	RAW264.7	1 h	IL-6	2.06627	1.91566	1.58434	1.19277	1.01205	0.801205
		12 h		1.25301	1.43373	0.740964	1.16265	2.57831	2.96988
		24 h		1.16265	1.76506	1.31325	2.06627	1.88554	3.33133
		48 h		2.33735	4.23494	2.66867	3.24096	2.48795	3.54217
	MLE-12	1 h		0.409639	0.560241	0.228916	0.590361	0.5	1.04217
		12 h		0.53012	0.289157	0.138554	0.981928	0.46988	0
		24 h		0.0783133	0.53012	0.289157	1.04217	0.53012	0.5
		48 h		1.43373	2.33735	0.138554	0.439759	0.710843	1.79518
Figure 6B		α-sma	Mmp9	Col1α1	Col1α2	Col3α1	Tgf-β
	CN-sEV	0.918805	0.877468	1.07261	0.773828	1.04212	0.878418
		1.23749	1.06328	0.922102	1.22561	1.00407	1.13006
		0.843705	1.05925	1.00528	1.00056	0.953808	0.991519
	PM2.5-sEV	1.78097	1.13197	2.41684	2.71947	1.72208	4.38743
		1.62532	1.85002	1.38034	2.06527	0.999663	2.75128
		2.12662	1.54816	1.78983	2.77187	1.41058	2.36175
	P VALUE	0.0115256	0.0784652	0.0472633	0.00440608	0.1478	0.0256333
Figure 6C-J		α-SMA	COL 1	COL 3	tgf	ps2/s2	ps3/s3
	CN-sEV	0.85359	1.04957	1.03021	1.10147	1.09885	0.937823
		0.745231	0.830861	0.951426	0.985926	0.827902	0.995381
		1.32534	0.994534	0.88394	0.870869	1.11642	0.990956
		1.07584	1.12503	1.13443	1.04174	0.956827	1.07584
	PM2.5-sEV	1.57621	1.40206	1.15694	1.24808	1.35661	1.10554
		2.2989	1.57786	1.19308	1.18846	1.59999	1.08292
		1.65642	1.30125	1.16739	1.14375	1.27489	1.05104
		1.22837	1.41121	1.19622	1.13738	1.25023	1.16989
	P VALUE	0.0365761	0.00246561	0.0473056	0.0176365	0.0121941	0.0357953
Figure S1		α-SMA	COL 1	COL 3
	CN	1.35694	0.853543	0.771993
		1.2667	1.06649	1.13391
		1.48578	1.07997	0.879589
	GW4869	1.34416	1.07092	0.890735
		1.0896	0.91448	0.792358
		0.904975	0.814689	0.771921
	PM2.5	1.08891	1.18034	0.935906
		1.47301	0.887453	0.918626
		1.42988	1.07118	1.00458
	GW4869+PM2.5	1.72185	1.15148	1.45115
		1.5347	0.671233	1.17736
		1.19571	0.493868	1.01971

## Sheet: Serum-sEV
SIze (nm)	FA-sEV	FA-sEV	PM2.5-sEV	PM2.5-sEV
0.5	0	0	0	0
1.5	0	0	0	0
2.5	0	0	0	0
3.5	0	0	0	0
4.5	0	0	0	0
5.5	0	0	0	0
6.5	0	0	0	0
7.5	0	0	0	0
8.5	0	0	0	0
9.5	0	0	0	0
10.5	0	0	0	0
11.5	0	0	0	0
12.5	7	3.5e-06	3	1.5e-06
13.5	64	3.2e-05	35	1.75e-05
14.5	371	0.0001855	271	0.0001355
15.5	1412	0.000706	1434	0.000717
16.5	3931	0.0019655	5509	0.0027545
17.5	9568	0.004784	16053	0.0080265
18.5	27782	0.013891	37188	0.018594
19.5	82546	0.041273	71958	0.035979
20.5	174976	0.087488	122052	0.061026
21.5	259413	0.129707	189607	0.0948035
22.5	310938	0.155469	279881	0.13994
23.5	357844	0.178922	403337	0.201669
24.5	446140	0.22307	576093	0.288046
25.5	615035	0.307517	818302	0.409151
26.5	890055	0.445028	1150919	0.57546
27.5	1271184	0.635592	1591191	0.795596
28.5	1722433	0.861217	2146267	1.07313
29.5	2183397	1.0917	2805637	1.40282
30.5	2599993	1.3	3537450	1.76873
31.5	2950425	1.47521	4295306	2.14765
32.5	3260075	1.63004	5035663	2.51783
33.5	3614970	1.80749	5736638	2.86832
34.5	4154569	2.07728	6407218	3.20361
35.5	5006430	2.50321	7083428	3.54171
36.5	6200508	3.10025	7816137	3.90807
37.5	7674108	3.83705	8657165	4.32858
38.5	9361645	4.68082	9647610	4.82381
39.5	11204464	5.60223	10809245	5.40462
40.5	13024950	6.51248	12139063	6.06953
41.5	14458696	7.22935	13607446	6.80372
42.5	15130454	7.56523	15160521	7.58026
43.5	14945646	7.47282	16726115	8.36306
44.5	14180063	7.09003	18221897	9.11095
45.5	13276336	6.63817	19564914	9.78246
46.5	12565050	6.28252	20683084	10.3415
47.5	12128306	6.06415	21528383	10.7642
48.5	11830312	5.91516	22088257	11.0441
49.5	11433127	5.71656	22389239	11.1946
50.5	10728701	5.36435	22487792	11.2439
51.5	9643823	4.82191	22448229	11.2241
52.5	8276052	4.13803	22314801	11.1574
53.5	6840554	3.42028	22091760	11.0459
54.5	5566414	2.78321	21745298	10.8726
55.5	4618146	2.30907	21229393	10.6147
56.5	4085877	2.04294	20519306	10.2597
57.5	4023070	2.01153	19628957	9.81448
58.5	4473653	2.23683	18602471	9.30124
59.5	5433756	2.71688	17492889	8.74644
60.5	6742150	3.37107	16348501	8.17425
61.5	8004026	4.00201	15213994	7.607
62.5	8721925	4.36096	14137160	7.06858
63.5	8623383	4.31169	13168947	6.58447
64.5	7865914	3.93296	12354160	6.17708
65.5	6878180	3.43909	11719498	5.85975
66.5	6029926	3.01496	11266870	5.63344
67.5	5460782	2.73039	10974953	5.48748
68.5	5127458	2.56373	10806816	5.40341
69.5	4923272	2.46164	10719498	5.35975
70.5	4757802	2.3789	10672244	5.33612
71.5	4581082	2.29054	10631842	5.31592
72.5	4377641	2.18882	10574977	5.28749
73.5	4152820	2.07641	10488330	5.24416
74.5	3921477	1.96074	10367256	5.18363
75.5	3701015	1.85051	10213700	5.10685
76.5	3507616	1.75381	10033863	5.01693
77.5	3354319	1.67716	9836103	4.91805
78.5	3250194	1.6251	9629534	4.81477
79.5	3200303	1.60015	9423477	4.71174
80.5	3206177	1.60309	9227403	4.6137
81.5	3266464	1.63323	9050669	4.52533
82.5	3377262	1.68863	8901394	4.4507
83.5	3531822	1.76591	8784300	4.39215
84.5	3719678	1.85984	8697979	4.34899
85.5	3925706	1.96285	8632606	4.3163
86.5	4129879	2.06494	8569308	4.28465
87.5	4308426	2.15421	8482074	4.24104
88.5	4436761	2.21838	8342272	4.17114
89.5	4493915	2.24696	8124779	4.06239
90.5	4467440	2.23372	7813914	3.90696
91.5	4357156	2.17858	7407227	3.70361
92.5	4176125	2.08806	6915975	3.45799
93.5	3948100	1.97405	6362339	3.18117
94.5	3702138	1.85107	5774566	2.88728
95.5	3466196	1.7331	5181696	2.59085
96.5	3261682	1.63084	4609255	2.30463
97.5	3100155	1.55008	4076645	2.03832
98.5	2982397	1.4912	3596232	1.79812
99.5	2899501	1.44975	3173760	1.58688
100.5	2835532	1.41777	2809519	1.40476
101.5	2771325	1.38566	2499839	1.24992
102.5	2688791	1.3444	2238551	1.11928
103.5	2574841	1.28742	2018259	1.00913
104.5	2423892	1.21195	1831313	0.915656
105.5	2238354	1.11918	1670512	0.835256
106.5	2027125	1.01356	1529536	0.764768
107.5	1802840	0.90142	1403197	0.701599
108.5	1578896	0.789448	1287521	0.64376
109.5	1367111	0.683555	1179735	0.589867
110.5	1176487	0.588244	1078165	0.539083
111.5	1013033	0.506517	982066	0.491033
112.5	880399	0.4402	891403	0.445701
113.5	780949	0.390475	806613	0.403307
114.5	716964	0.358482	728352	0.364176
115.5	691721	0.345861	657276	0.328638
116.5	710145	0.355073	593876	0.296938
117.5	778575	0.389288	538373	0.269186
118.5	903031	0.451516	490689	0.245344
119.5	1085454	0.542727	450465	0.225233
120.5	1318188	0.659094	417126	0.208563
121.5	1578574	0.789287	389956	0.194978
122.5	1827240	0.91362	368179	0.184089
123.5	2013856	1.00693	351024	0.175512
124.5	2091077	1.04554	337773	0.168886
125.5	2031944	1.01597	327792	0.163896
126.5	1841833	0.920917	320552	0.160276
127.5	1557542	0.778771	315631	0.157815
128.5	1233375	0.616688	312717	0.156359
129.5	921868	0.460934	311597	0.155799
130.5	659030	0.329515	312154	0.156077
131.5	459596	0.229798	314350	0.157175
132.5	321131	0.160565	318218	0.159109
133.5	231954	0.115977	323840	0.16192
134.5	178191	0.0890955	331335	0.165667
135.5	147888	0.073944	340842	0.170421
136.5	132352	0.066176	352497	0.176249
137.5	125909	0.0629545	366422	0.183211
138.5	125103	0.0625515	382700	0.19135
139.5	127909	0.0639545	401364	0.200682
140.5	133167	0.0665835	422379	0.21119
141.5	140214	0.070107	445631	0.222815
142.5	148663	0.0743315	470918	0.235459
143.5	158279	0.0791395	497944	0.248972
144.5	168897	0.0844485	526312	0.263156
145.5	180379	0.0901895	555527	0.277763
146.5	192582	0.096291	584995	0.292498
147.5	205337	0.102668	614027	0.307013
148.5	218434	0.109217	641852	0.320926
149.5	231616	0.115808	667640	0.33382
150.5	244572	0.122286	690529	0.345264
151.5	256944	0.128472	709680	0.35484
152.5	268330	0.134165	724333	0.362167
153.5	278308	0.139154	733872	0.366936
154.5	286460	0.14323	737892	0.368946
155.5	292410	0.146205	736245	0.368123
156.5	295869	0.147934	729049	0.364524
157.5	296693	0.148346	716676	0.358338
158.5	294945	0.147473	699689	0.349845
159.5	290968	0.145484	678768	0.339384
160.5	285449	0.142725	654618	0.327309
161.5	279477	0.139738	627893	0.313947
162.5	274560	0.13728	599150	0.299575
163.5	272576	0.136288	568834	0.284417
164.5	275608	0.137804	537293	0.268647
165.5	285623	0.142812	504822	0.252411
166.5	304002	0.152001	471708	0.235854
167.5	330975	0.165488	438270	0.219135
168.5	365131	0.182565	404881	0.20244
169.5	403218	0.201609	371971	0.185985
170.5	440461	0.22023	340007	0.170004
171.5	471469	0.235735	309466	0.154733
172.5	491593	0.245797	280794	0.140397
173.5	498369	0.249185	254376	0.127188
174.5	492557	0.246279	230509	0.115254
175.5	478400	0.2392	209385	0.104692
176.5	462954	0.231477	191089	0.0955445
177.5	454591	0.227296	175598	0.087799
178.5	460998	0.230499	162799	0.0813995
179.5	487050	0.243525	152498	0.076249
180.5	533035	0.266518	144440	0.07222
181.5	593742	0.296871	138326	0.069163
182.5	658927	0.329464	133830	0.066915
183.5	715390	0.357695	130608	0.065304
184.5	750313	0.375157	128316	0.064158
185.5	754857	0.377429	126617	0.0633085
186.5	726664	0.363332	125192	0.062596
187.5	670235	0.335118	123749	0.0618745
188.5	595073	0.297536	122033	0.0610165
189.5	512473	0.256236	119830	0.059915
190.5	432340	0.21617	116978	0.058489
191.5	361180	0.18059	113369	0.0566845
192.5	301677	0.150838	108952	0.054476
193.5	253509	0.126754	103731	0.0518655
194.5	214703	0.107352	97764	0.048882
195.5	182856	0.091428	91154	0.045577
196.5	155915	0.0779575	84040	0.04202
197.5	132464	0.066232	76586	0.038293
198.5	111690	0.055845	68969	0.0344845
199.5	93202	0.046601	61365	0.0306825
200.5	76841	0.0384205	53941	0.0269705
201.5	62536	0.031268	46844	0.023422
202.5	50220	0.02511	40192	0.020096
203.5	39792	0.019896	34076	0.017038
204.5	31115	0.0155575	28553	0.0142765
205.5	24015	0.0120075	23652	0.011826
206.5	18300	0.00915	19374	0.009687
207.5	13773	0.0068865	15699	0.0078495
208.5	10243	0.0051215	12589	0.0062945
209.5	7529	0.0037645	9995	0.0049975
210.5	5473	0.0027365	7860	0.00393
211.5	3936	0.001968	6125	0.0030625
212.5	2802	0.001401	4733	0.0023665
213.5	1976	0.000988	3629	0.0018145
214.5	1380	0.00069	2761	0.0013805
215.5	956	0.000478	2087	0.0010435
216.5	658	0.000329	1568	0.000784
217.5	449	0.0002245	1171	0.0005855
218.5	305	0.0001525	871	0.0004355
219.5	206	0.000103	644	0.000322
220.5	138	6.9e-05	475	0.0002375
221.5	93	4.65e-05	349	0.0001745
222.5	63	3.15e-05	256	0.000128
223.5	43	2.15e-05	187	9.35e-05
224.5	31	1.55e-05	137	6.85e-05
225.5	25	1.25e-05	100	5e-05
226.5	25	1.25e-05	73	3.65e-05
227.5	33	1.65e-05	53	2.65e-05
228.5	53	2.65e-05	39	1.95e-05
229.5	96	4.8e-05	28	1.4e-05
230.5	184	9.2e-05	21	1.05e-05
231.5	357	0.0001785	15	7.5e-06
232.5	693	0.0003465	11	5.5e-06
233.5	1332	0.000666	8	4e-06
234.5	2516	0.001258	6	3e-06
235.5	4656	0.002328	5	2.5e-06
236.5	8411	0.0042055	4	2e-06
237.5	14782	0.007391	3	1.5e-06
238.5	25211	0.0126055	2	1e-06
239.5	41620	0.02081	2	1e-06
240.5	66371	0.0331855	1	5e-07
241.5	102040	0.05102	1	5e-07
242.5	150992	0.075496	1	5e-07
243.5	214727	0.107364	0	0
244.5	293104	0.146552	0	0
245.5	383619	0.191809	0	0
246.5	481021	0.24051	0	0
247.5	577511	0.288755	0	0
248.5	663672	0.331836	0	0
249.5	730039	0.365019	0	0
250.5	768950	0.384475	0	0
251.5	776169	0.388084	1	5e-07
252.5	751775	0.375887	1	5e-07
253.5	700023	0.350011	1	5e-07
254.5	628243	0.314121	1	5e-07
255.5	545160	0.27258	2	1e-06
256.5	459141	0.229571	2	1e-06
257.5	376893	0.188446	2	1e-06
258.5	302815	0.151408	2	1e-06
259.5	239043	0.119522	3	1.5e-06
260.5	185928	0.092964	3	1.5e-06
261.5	142706	0.071353	4	2e-06
262.5	108091	0.0540455	5	2.5e-06
263.5	80701	0.0403505	6	3e-06
264.5	59273	0.0296365	7	3.5e-06
265.5	42727	0.0213635	8	4e-06
266.5	30163	0.0150815	9	4.5e-06
267.5	20812	0.010406	11	5.5e-06
268.5	14017	0.0070085	13	6.5e-06
269.5	9205	0.0046025	15	7.5e-06
270.5	5891	0.0029455	18	9e-06
271.5	3674	0.001837	22	1.1e-05
272.5	2233	0.0011165	26	1.3e-05
273.5	1322	0.000661	30	1.5e-05
274.5	764	0.000382	36	1.8e-05
275.5	430	0.000215	42	2.1e-05
276.5	237	0.0001185	49	2.45e-05
277.5	127	6.35e-05	58	2.9e-05
278.5	67	3.35e-05	68	3.4e-05
279.5	34	1.7e-05	79	3.95e-05
280.5	17	8.5e-06	93	4.65e-05
281.5	9	4.5e-06	108	5.4e-05
282.5	4	2e-06	126	6.3e-05
283.5	2	1e-06	146	7.3e-05
284.5	0	0	168	8.4e-05
285.5	0	0	194	9.7e-05
286.5	0	0	223	0.0001115
287.5	0	0	256	0.000128
288.5	0	0	293	0.0001465
289.5	0	0	335	0.0001675
290.5	0	0	381	0.0001905
291.5	0	0	432	0.000216
292.5	0	0	489	0.0002445
293.5	0	0	551	0.0002755
294.5	0	0	620	0.00031
295.5	0	0	695	0.0003475
296.5	0	0	777	0.0003885
297.5	0	0	866	0.000433
298.5	0	0	962	0.000481
299.5	0	0	1066	0.000533
300.5	0	0	1177	0.0005885
301.5	0	0	1295	0.0006475
302.5	0	0	1421	0.0007105
303.5	0	0	1554	0.000777
304.5	0	0	1694	0.000847
305.5	0	0	1841	0.0009205
306.5	0	0	1994	0.000997
307.5	0	0	2153	0.0010765
308.5	0	0	2317	0.0011585
309.5	0	0	2485	0.0012425
310.5	0	0	2657	0.0013285
311.5	0	0	2831	0.0014155
312.5	0	0	3008	0.001504
313.5	0	0	3185	0.0015925
314.5	0	0	3361	0.0016805
315.5	0	0	3536	0.001768
316.5	0	0	3708	0.001854
317.5	0	0	3875	0.0019375
318.5	0	0	4038	0.002019
319.5	0	0	4193	0.0020965
320.5	0	0	4340	0.00217
321.5	0	0	4478	0.002239
322.5	0	0	4606	0.002303
323.5	0	0	4722	0.002361
324.5	0	0	4825	0.0024125
325.5	0	0	4915	0.0024575
326.5	0	0	4991	0.0024955
327.5	0	0	5051	0.0025255
328.5	0	0	5097	0.0025485
329.5	0	0	5126	0.002563
330.5	0	0	5140	0.00257
331.5	0	0	5137	0.0025685
332.5	0	0	5119	0.0025595
333.5	0	0	5084	0.002542
334.5	0	0	5034	0.002517
335.5	0	0	4969	0.0024845
336.5	0	0	4890	0.002445
337.5	0	0	4798	0.002399
338.5	0	0	4692	0.002346
339.5	0	0	4575	0.0022875
340.5	0	0	4448	0.002224
341.5	0	0	4310	0.002155
342.5	0	0	4165	0.0020825
343.5	0	0	4012	0.002006
344.5	0	0	3853	0.0019265
345.5	0	0	3690	0.001845
346.5	0	0	3523	0.0017615
347.5	0	0	3354	0.001677
348.5	0	0	3183	0.0015915
349.5	0	0	3012	0.001506
350.5	0	0	2842	0.001421
351.5	0	0	2674	0.001337
352.5	0	0	2509	0.0012545
353.5	0	0	2347	0.0011735
354.5	0	0	2189	0.0010945
355.5	0	0	2036	0.001018
356.5	0	0	1888	0.000944
357.5	0	0	1746	0.000873
358.5	0	0	1610	0.000805
359.5	0	0	1481	0.0007405
360.5	0	0	1358	0.000679
361.5	0	0	1242	0.000621
362.5	0	0	1133	0.0005665
363.5	0	0	1031	0.0005155
364.5	0	0	935	0.0004675
365.5	0	0	846	0.000423
366.5	0	0	763	0.0003815
367.5	0	0	687	0.0003435
368.5	0	0	617	0.0003085
369.5	0	0	552	0.000276
370.5	0	0	493	0.0002465
371.5	0	0	440	0.00022
372.5	0	0	391	0.0001955
373.5	0	0	347	0.0001735
374.5	0	0	308	0.000154
375.5	0	0	273	0.0001365
376.5	0	0	241	0.0001205
377.5	0	0	214	0.000107
378.5	0	0	190	9.5e-05
379.5	0	0	169	8.45e-05
380.5	0	0	151	7.55e-05
381.5	0	0	136	6.8e-05
382.5	0	0	124	6.2e-05
383.5	0	0	114	5.7e-05
384.5	0	0	107	5.35e-05
385.5	0	0	102	5.1e-05
386.5	0	0	100	5e-05
387.5	0	0	100	5e-05
388.5	0	0	102	5.1e-05
389.5	0	0	107	5.35e-05
390.5	0	0	115	5.75e-05
391.5	0	0	126	6.3e-05
392.5	0	0	139	6.95e-05
393.5	0	0	155	7.75e-05
394.5	0	0	174	8.7e-05
395.5	0	0	197	9.85e-05
396.5	0	0	224	0.000112
397.5	0	0	254	0.000127
398.5	0	0	289	0.0001445
399.5	0	0	328	0.000164
400.5	0	0	372	0.000186
401.5	0	0	421	0.0002105
402.5	0	0	475	0.0002375
403.5	0	0	535	0.0002675
404.5	0	0	601	0.0003005
405.5	0	0	673	0.0003365
406.5	0	0	751	0.0003755
407.5	0	0	835	0.0004175
408.5	0	0	927	0.0004635
409.5	0	0	1025	0.0005125
410.5	0	0	1129	0.0005645
411.5	0	0	1241	0.0006205
412.5	0	0	1358	0.000679
413.5	0	0	1483	0.0007415
414.5	0	0	1613	0.0008065
415.5	0	0	1749	0.0008745
416.5	0	0	1890	0.000945
417.5	0	0	2036	0.001018
418.5	0	0	2186	0.001093
419.5	0	0	2339	0.0011695
420.5	0	0	2495	0.0012475
421.5	0	0	2653	0.0013265
422.5	0	0	2811	0.0014055
423.5	0	0	2969	0.0014845
424.5	0	0	3126	0.001563
425.5	0	0	3280	0.00164
426.5	0	0	3431	0.0017155
427.5	0	0	3577	0.0017885
428.5	0	0	3717	0.0018585
429.5	0	0	3851	0.0019255
430.5	0	0	3976	0.001988
431.5	0	0	4092	0.002046
432.5	0	0	4198	0.002099
433.5	0	0	4293	0.0021465
434.5	0	0	4376	0.002188
435.5	0	0	4447	0.0022235
436.5	0	0	4504	0.002252
437.5	0	0	4547	0.0022735
438.5	0	0	4577	0.0022885
439.5	0	0	4592	0.002296
440.5	0	0	4593	0.0022965
441.5	0	0	4579	0.0022895
442.5	0	0	4551	0.0022755
443.5	0	0	4509	0.0022545
444.5	0	0	4453	0.0022265
445.5	0	0	4384	0.002192
446.5	0	0	4303	0.0021515
447.5	0	0	4211	0.0021055
448.5	0	0	4108	0.002054
449.5	0	0	3994	0.001997
450.5	0	0	3873	0.0019365
451.5	0	0	3743	0.0018715
452.5	0	0	3607	0.0018035
453.5	0	0	3465	0.0017325
454.5	0	0	3318	0.001659
455.5	0	0	3168	0.001584
456.5	0	0	3016	0.001508
457.5	0	0	2862	0.001431
458.5	0	0	2708	0.001354
459.5	0	0	2555	0.0012775
460.5	0	0	2403	0.0012015
461.5	0	0	2254	0.001127
462.5	0	0	2107	0.0010535
463.5	0	0	1964	0.000982
464.5	0	0	1826	0.000913
465.5	0	0	1692	0.000846
466.5	0	0	1564	0.000782
467.5	0	0	1441	0.0007205
468.5	0	0	1324	0.000662
469.5	0	0	1212	0.000606
470.5	0	0	1107	0.0005535
471.5	0	0	1009	0.0005045
472.5	0	0	916	0.000458
473.5	0	0	829	0.0004145
474.5	0	0	749	0.0003745
475.5	0	0	674	0.000337
476.5	0	0	605	0.0003025
477.5	0	0	542	0.000271
478.5	0	0	484	0.000242
479.5	0	0	431	0.0002155
480.5	0	0	382	0.000191
481.5	0	0	339	0.0001695
482.5	0	0	299	0.0001495
483.5	0	0	263	0.0001315
484.5	0	0	231	0.0001155
485.5	0	0	202	0.000101
486.5	0	0	177	8.85e-05
487.5	0	0	154	7.7e-05
488.5	0	0	134	6.7e-05
489.5	0	0	116	5.8e-05
490.5	0	0	100	5e-05
491.5	0	0	86	4.3e-05
492.5	0	0	74	3.7e-05
493.5	0	0	63	3.15e-05
494.5	0	0	54	2.7e-05
495.5	0	0	46	2.3e-05
496.5	0	0	39	1.95e-05
497.5	0	0	33	1.65e-05
498.5	0	0	28	1.4e-05
499.5	0	0	24	1.2e-05
500.5	0	0	20	1e-05
501.5	0		17	8.5e-06
502.5	0		14	7e-06
503.5	0		12	6e-06
504.5	0		10	5e-06
505.5	0		8	4e-06
506.5	0		7	3.5e-06
507.5	0		6	3e-06
508.5	0		5	2.5e-06
509.5	0		4	2e-06
510.5	0		3	1.5e-06
511.5	0		3	1.5e-06
512.5	0		2	1e-06
513.5	0		2	1e-06
514.5	0		1	5e-07
515.5	0		1	5e-07
516.5	0		0	0
517.5	0		0	0
518.5	0		0	0
519.5	0		0	0
520.5	0		0	0
521.5	0		0	0
522.5	0		0	0
523.5	0		0	0
524.5	0		0	0
525.5	0		0	0
526.5	0		0	0
527.5	0		0	0
528.5	0		0	0
529.5	0		0	0
530.5	0		0	0
531.5	0		0	0
532.5	0		0	0
533.5	0		0	0
534.5	0		0	0
535.5	0		0	0
536.5	0		0	0
537.5	0		0	0
538.5	0		0	0
539.5	0		0	0
540.5	0		0	0
541.5	0		0	0
542.5	0		0	0
543.5	0		0	0
544.5	0		0	0
545.5	0		0	0
546.5	0		0	0
547.5	0		0	0
548.5	0		0	0
549.5	0		0	0
550.5	0		0	0
551.5	0		0	0
552.5	0		0	0
553.5	0		0	0
554.5	0		0	0
555.5	0		0	0
556.5	0		0	0
557.5	0		0	0
558.5	0		0	0
559.5	0		0	0
560.5	0		0	0
561.5	0		0	0
562.5	0		0	0
563.5	0		0	0
564.5	0		0	0
565.5	0		0	0
566.5	0		0	0
567.5	0		0	0
568.5	0		0	0
569.5	0		0	0
570.5	0		0	0
571.5	0		0	0
572.5	0		0	0
573.5	0		0	0
574.5	0		0	0
575.5	0		0	0
576.5	0		0	0
577.5	0		0	0
578.5	0		0	0
579.5	0		0	0
580.5	0		0	0
581.5	0		0	0
582.5	0		0	0
583.5	0		0	0
584.5	0		0	0
585.5	0		0	0
586.5	0		0	0
587.5	0		0	0
588.5	0		0	0
589.5	0		0	0
590.5	0		0	0
591.5	0		0	0
592.5	0		0	0
593.5	0		0	0
594.5	0		0	0
595.5	0		0	0
596.5	0		0	0
597.5	0		0	0
598.5	0		0	0
599.5	0		0	0
600.5	0		0	0
601.5	0		0	0
602.5	0		0	0
603.5	0		0	0
604.5	0		0	0
605.5	0		0	0
606.5	0		0	0
607.5	0		0	0
608.5	0		0	0
609.5	0		0	0
610.5	0		0	0
611.5	0		0	0
612.5	0		0	0
613.5	0		0	0
614.5	0		0	0
615.5	0		0	0
616.5	0		0	0
617.5	0		0	0
618.5	0		0	0
619.5	0		0	0
620.5	0		0	0
621.5	0		0	0
622.5	0		0	0
623.5	0		0	0
624.5	0		0	0
625.5	0		0	0
626.5	0		0	0
627.5	0		0	0
628.5	0		0	0
629.5	0		0	0
630.5	0		0
631.5	0		0
632.5	0		0
633.5	0		0
634.5	0		0
635.5	0		0
636.5	0		0
637.5	0		0
638.5	0		0
639.5	0		0
640.5	0		0
641.5	0		0
642.5	0		0
643.5	0		0
644.5	0		0
645.5	0		0
646.5	0		0
647.5	0		0
648.5	0		0
649.5	0		0
650.5	0		0
651.5	0		0
652.5	0		0
653.5	0		0
654.5	0		0
655.5	0		0
656.5	0		0
657.5	0		0
658.5	0		0
659.5	0		0
660.5	0		0
661.5	0		0
662.5	0		0
663.5	0		0
664.5	0		0
665.5	0		0
666.5	0		0
667.5	0		0
668.5	0		0
669.5	0		0
670.5	0		0
671.5	0		0
672.5	0		0
673.5	0		0
674.5	0		0
675.5	0		0
676.5	0		0
677.5	0		0
678.5	0		0
679.5	0		0
680.5	0		0
681.5	0		0
682.5	0		0
683.5	0		0
684.5	0		0
685.5	0		0
686.5	0		0
687.5	0		0
688.5	0		0
689.5	0		0
690.5	0		0
691.5	0		0
692.5	0		0
693.5	0		0
694.5	0		0
695.5	0		0
696.5	0		0
697.5	0		0
698.5	0		0
699.5	0		0
700.5	0		0
701.5	0		0
702.5	0		0
703.5	0		0
704.5	0		0
705.5	0		0
706.5	0		0
707.5	0		0
708.5	0		0
709.5	0		0
710.5	0		0
711.5	0		0
712.5	0		0
713.5	0		0
714.5	0		0
715.5	0		0
716.5	0		0
717.5	0		0
718.5	0		0
719.5	0		0
720.5	0		0
721.5	0		0
722.5	0		0
723.5	0		0
724.5	0		0
725.5	0		0
726.5	0		0
727.5	0		0
728.5	0		0
729.5	0		0
730.5	0		0
731.5	0		0
732.5	0		0
733.5	0		0
734.5	0		0
735.5	0		0
736.5	0		0
737.5	0		0
738.5	0		0
739.5	0		0
740.5	0		0
741.5	0		0
742.5	0		0
743.5	0		0
744.5	0		0
745.5	0		0
746.5	0		0
747.5	0		0
748.5	0		0
749.5	0		0
750.5	0		0
751.5	0		0
752.5	0		0
753.5	0		0
754.5	0		0
755.5	0		0
756.5	0		0
757.5	0		0
758.5	0		0
759.5	0		0
760.5	0		0
761.5	0		0
762.5	0		0
763.5	0		0
764.5	0		0
765.5	0		0
766.5	0		0
767.5	0		0
768.5	0		0
769.5	0		0
770.5	0		0
771.5	0		0
772.5	0		0
773.5	0		0
774.5	0		0
775.5	0		0
776.5	0		0
777.5	0		0
778.5	0		0
779.5	0		0
780.5	0		0
781.5	0		0
782.5	0		0
783.5	0		0
784.5	0		0
785.5	0		0
786.5	0		0
787.5	0		0
788.5	0		0
789.5	0		0
790.5	0		0
791.5	0		0
792.5	0		0
793.5	0		0
794.5	0		0
795.5	0		0
796.5	0		0
797.5	0		0
798.5	0		0
799.5	0		0
800.5	0		0
801.5	0		0
802.5	0		0
803.5	0		0
804.5	0		0
805.5	0		0
806.5	0		0
807.5	0		0
808.5	0		0
809.5	0		0
810.5	0		0
811.5	0		0
812.5	0		0
813.5	0		0
814.5	0		0
815.5	0		0
816.5	0		0
817.5	0		0
818.5	0		0
819.5	0		0
820.5	0		0
821.5	0		0
822.5	0		0
823.5	0		0
824.5	0		0
825.5	0		0
826.5	0		0
827.5	0		0
828.5	0		0
829.5	0		0
830.5	0		0
831.5	0		0
832.5	0		0
833.5	0		0
834.5	0		0
835.5	0		0
836.5	0		0
837.5	0		0
838.5	0		0
839.5	0		0
840.5	0		0
841.5	0		0
842.5	0		0
843.5	0		0
844.5	0		0
845.5	0		0
846.5	0		0
847.5	0		0
848.5	0		0
849.5	0		0
850.5	0		0
851.5	0		0
852.5	0		0
853.5	0		0
854.5	0		0
855.5	0		0
856.5	0		0
857.5	0		0
858.5	0		0
859.5	0		0
860.5	0		0
861.5	0		0
862.5	0		0
863.5	0		0
864.5	0		0
865.5	0		0
866.5	0		0
867.5	0		0
868.5	0		0
869.5	0		0
870.5	0		0
871.5	0		0
872.5	0		0
873.5	0		0
874.5	0		0
875.5	0		0
876.5	0		0
877.5	0		0
878.5	0		0
879.5	0		0
880.5	0		0
881.5	0		0
882.5	0		0
883.5	0		0
884.5	0		0
885.5	0		0
886.5	0		0
887.5	0		0
888.5	0		0
889.5	0		0
890.5	0		0
891.5	0		0
892.5	0		0
893.5	0		0
894.5	0		0
895.5	0		0
896.5	0		0
897.5	0		0
898.5	0		0
899.5	0		0
900.5	0		0
901.5	0		0
902.5	0		0
903.5	0		0
904.5	0		0
905.5	0		0
906.5	0		0
907.5	0		0
908.5	0		0
909.5	0		0
910.5	0		0
911.5	0		0
912.5	0		0
913.5	0		0
914.5	0		0
915.5	0		0
916.5	0		0
917.5	0		0
918.5	0		0
919.5	0		0
920.5	0		0
921.5	0		0
922.5	0		0
923.5	0		0
924.5	0		0
925.5	0		0
926.5	0		0
927.5	0		0
928.5	0		0
929.5	0		0
930.5	0		0
931.5	0		0
932.5	0		0
933.5	0		0
934.5	0		0
935.5	0		0
936.5	0		0
937.5	0		0
938.5	0		0
939.5	0		0
940.5	0		0
941.5	0		0
942.5	0		0
943.5	0		0
944.5	0		0
945.5	0		0
946.5	0		0
947.5	0		0
948.5	0		0
949.5	0		0
950.5	0		0
951.5	0		0
952.5	0		0
953.5	0		0
954.5	0		0
955.5	0		0
956.5	0		0
957.5	0		0
958.5	0		0
959.5	0		0
960.5	0		0
961.5	0		0
962.5	0		0
963.5	0		0
964.5	0		0
965.5	0		0
966.5	0		0
967.5	0		0
968.5	0		0
969.5	0		0
970.5	0		0
971.5	0		0
972.5	0		0
973.5	0		0
974.5	0		0
975.5	0		0
976.5	0		0
977.5	0		0
978.5	0		0
979.5	0		0
980.5	0		0
981.5	0		0
982.5	0		0
983.5	0		0
984.5	0		0
985.5	0		0
986.5	0		0
987.5	0		0
988.5	0		0
989.5	0		0
990.5	0		0
991.5	0		0
992.5	0		0
993.5	0		0
994.5	0		0
995.5	0		0
996.5	0		0
997.5	0		0
998.5	0		0
999.5	0		0
Percentile
0
1
2
3
4
5
6
7
8
9
10
11
12
13
14
15
16
17
18
19
20
21
22
23
24
25
26
27
28
29
30
31
32
33
34
35
36
37
38
39
40
41
42
43
44
45
46
47
48
49
50
51
52
53
54
55
56
57
58
59
60
61
62
63
64
65
66
67
68
69
70
71
72
73
74
75
76
77
78
79
80
81
82
83
84
85
86
87
88
89
90
91
92
93
94
95
96
97
98
99
100
Weighting
Filename	Average		Average
Mean	125.6		91.7
Mode	127.1		77.9
SD	61		50.1
D10	51.1		49.4
D50	109		79.4
D90	210.1		140.4
Valid Tracks
Graph Data
Bin centre (nm)	Surface area average		Surface area average
0.5	0		0
1.5	0		0
2.5	0		0
3.5	0		0
4.5	0		0
5.5	0		0
6.5	0		0
7.5	0		0
8.5	0		0
9.5	0		0
10.5	2		1
11.5	127		61
12.5	2945		1380
13.5	34132		18829
14.5	228737		166694
15.5	998397		1013390
16.5	3161123		4430473
17.5	8687402		14574507
18.5	28278634		37852980
19.5	93616541		81608236
20.5	219881683		153374415
21.5	359401746		262689078
22.5	472790724		425566636
23.5	594702094		670305753
24.5	807315540		1042472753
25.5	1207617808		1606731699
26.5	1890222882		2444224173
27.5	2911289554		3644176221
28.5	4242364405		5286268864
29.5	5768702198		7412708831
30.5	7351300929		10001895696
31.5	8907533096		12967820081
32.5	10487622800		16199669807
33.5	12367504453		19626138923
34.5	15088057796		23268951555
35.5	19266985081		27260203745
36.5	25245372929		31823405686
37.5	33005086705		37233054702
38.5	42468690307		43765956904
39.5	53538946423		51650448021
40.5	65470484520		61017532298
41.5	76356557595		71861097389
42.5	83849419227		84016039357
43.5	86816264357		97158657077
44.5	86244822575		110828000000
45.5	84460328841		124467000000
46.5	83527482047		137493000000
47.5	84167684560		149402000000
48.5	85630443088		159880000000
49.5	86239588330		168881000000
50.5	84262948028		176619000000
51.5	78802335124		183431000000
52.5	70303896001		189561000000
53.5	60366014586		194954000000
54.5	50993232154		199206000000
55.5	43887671275		201749000000
56.5	40254165925		202157000000
57.5	41063583578		200353000000
58.5	47278947251		196597000000
59.5	59422872760		191300000000
60.5	76251851766		184897000000
61.5	93565911003		177849000000
62.5	105328000000		170724000000
63.5	107525000000		164203000000
64.5	101218000000		158973000000
65.5	91295574845		155555000000
66.5	82518126258		154184000000
67.5	77011207208		154775000000
68.5	74485099995		156988000000
69.5	73637917384		160333000000
70.5	73240612823		164286000000
71.5	72549480688		168374000000
72.5	71294277062		172224000000
73.5	69524580378		175591000000
74.5	67462526152		178351000000
75.5	65402271883		180491000000
76.5	63648578974		182073000000
77.5	62479173083		183212000000
78.5	62122373627		184053000000
79.5	62747255130		184763000000
80.5	64463950491		185528000000
81.5	67328264182		186552000000
82.5	71341459499		188033000000
83.5	76437151647		190113000000
84.5	82454312712		192809000000
85.5	89105624059		195943000000
86.5	95958559614		199110000000
87.5	102449000000		201693000000
88.5	107940000000		202955000000
89.5	111829000000		202181000000
90.5	113682000000		198840000000
91.5	113354000000		192703000000
92.5	111045000000		183899000000
93.5	107276000000		172875000000
94.5	102768000000		160297000000
95.5	98276534520		146916000000
96.5	94435126344		133451000000
97.5	91638157340		120502000000
98.5	89984367480		108505000000
99.5	89277730172		97722366146
100.5	89080803257		88263572995
101.5	88813635743		80113223891
102.5	87883418481		73167271121
103.5	85817199155		67266796604
104.5	82362486007		62226988310
105.5	77527684608		57859888285
106.5	71555276606		53990962409
107.5	64844676350		50470280613
108.5	57856271163		47179279537
109.5	51027745872		44033896629
110.5	44722086750		40984562076
111.5	39212008850		38013336654
112.5	34694873087		35128515527
113.5	31327753365		32357269205
114.5	29272285252		29737232511
115.5	28739303153		27308196004
116.5	30020111695		25105053462
117.5	33482779596		23152872777
118.5	39501725191		21464468473
119.5	48289718074		20040324046
120.5	59633366876		18870304356
121.5	72608106397		17936408018
122.5	85440696091		17215839957
123.5	95716776199		16683865704
124.5	101010000000		16316144913
125.5	99742739373		16090451098
126.5	91863061586		15987824014
127.5	78921748223		15993264582
128.5	63484054518		16096088047
129.5	48194531292		16290025623
130.5	34989782775		16573131164
131.5	24778106127		16947521318
132.5	17578431632		17418960575
133.5	12890025459		17996295727
134.5	10051834821		18690744546
135.5	8467385651		19515047864
136.5	7690543740		20482500907
137.5	7424180858		21605888092
138.5	7484701615		22896354707
139.5	7763893230		24362257408
140.5	8199777961		26008040476
141.5	8757455083		27833182978
142.5	9417360198		29831251863
143.5	10168201373		31989079830
144.5	11002621038		34286072375
145.5	11914393654		36693648541
146.5	12896485849		39174847962
147.5	13939620415		41684199309
148.5	15031175792		44168032951
149.5	16154373014		46565502275
150.5	17287782225		48810603833
151.5	18405234847		50835402647
152.5	19476260550		52574445055
153.5	20467182067		53969997914
154.5	21342996471		54977375602
155.5	22070151271		55569342599
156.5	22620291470		55738551566
157.5	22975010628		55497276436
158.5	23131572910		54874293801
159.5	23109442495		53909493910
160.5	22957175231		52647426747
161.5	22758670834		51131283633
162.5	22636852986		49398664959
163.5	22751616709		47479935935
164.5	23287829756		45399214723
165.5	24429310849		43177326021
166.5	26317382224		40835605869
167.5	28998679920		38399364554
168.5	32375503666		35900072592
169.5	36179494675		33375797452
170.5	39990290487		30869917084
171.5	43310632256		28428528645
172.5	45689083964		26097180378
173.5	46859014945		23917574885
174.5	46849425005		21924768257
175.5	46027420217		20145189771
176.5	45051819756		18595596542
177.5	44742160893		17282903978
178.5	45886863730		16204720032
179.5	49026281700		15350362670
180.5	54256271334		14702145063
181.5	61108853990		14236754268
182.5	68569304408		13926607643
183.5	75265274490		13741130675
184.5	79804520570		13647948271
185.5	81162913596		13614012031
186.5	78978553734		13606696372
187.5	73630870968		13594888406
188.5	66074758043		13550074880
189.5	57510138934		13447400851
190.5	49032310222		13266646519
191.5	41394255662		12993047489
192.5	34937642611		12617875316
193.5	29665930552		12138702222
194.5	25385774836		11559296514
195.5	21843785785		10889130305
196.5	18816986941		10142523143
197.5	16150327126		9337486991
198.5	13756094270		8494372636
199.5	11595288899		7634439219
200.5	9656123492		6778473780
201.5	7937259981		5945576219
202.5	6437610140		5152199458
203.5	5151594948		4411499631
204.5	4067964400		3733012900
205.5	3170529040		3122639715
206.5	2439686744		2582888919
207.5	1854095581		2113315760
208.5	1392161459		1711080507
209.5	1033200572		1371556958
210.5	758244854		1088930240
211.5	550517078		856738095
212.5	395631007		668326170
213.5	281582507		517203357
214.5	198596568		397296150
215.5	138887429		303110405
216.5	96377878		229814784
217.5	66411790		173262708
218.5	45482806		129969816
219.5	30992653		97062223
220.5	21045423		72208352
221.5	14279217		53544157
222.5	9733696		39598723
223.5	6751240		29224795
224.5	4910586		21536779
225.5	3995701		15857325
226.5	4010764		11672554
227.5	5267639		8595384
228.5	8600688		6336065
229.5	15813942		4678882
230.5	30549553		3463983
231.5	59896978		2573385
232.5	117245527		1920297
233.5	227100999		1441042
234.5	432770136		1089009
235.5	807806308		830133
236.5	1471634845		639550
237.5	2608479404		499127
238.5	4486284382		395653
239.5	7468803260		319504
240.5	12010167172		263678
241.5	18618883393		223089
242.5	27780074289		194053
243.5	39833519660		173915
244.5	54821429866		160785
245.5	72340548535		153342
246.5	91450036470		150698
247.5	110689000000		152302
248.5	128235000000		157872
249.5	142198000000		167353
250.5	150983000000		180893
251.5	153622000000		198825
252.5	149982000000		221674
253.5	140768000000		250160
254.5	127334000000		285222
255.5	111366000000		328040
256.5	94531358738		380076
257.5	78204786420		443118
258.5	63323733911		519335
259.5	50376093755		611345
260.5	39485849061		722293
261.5	30540167219		855943
262.5	23309967353		1016790
263.5	17536479765		1210178
264.5	12978119245		1442443
265.5	9426422143		1721078
266.5	6704719244		2054913
267.5	4661160326		2454319
268.5	3162763038		2931437
269.5	2092571738		3500433
270.5	1349266637		4177770
271.5	847676525		4982516
272.5	518924848		5936662
273.5	309624117		7065474
274.5	180135510		8397855
275.5	102240574		9966725
276.5	56645612		11809410
277.5	30655880		13968036
278.5	16217024		16489912
279.5	8391888		19427899
280.5	4251222		22840757
281.5	2109986		26793443
282.5	1026865		31357356
283.5	490435		36610514
284.5	230071		42637633
285.5	106106		49530106
286.5	48153		57385846
287.5	21525		66308986
288.5	9488		76409415
289.5	4130		87802122
290.5	1779		100606355
291.5	760		114944549
292.5	325		130941050
293.5	140		148720601
294.5	63		168406604
295.5	30		190119162
296.5	17		213972911
297.5	11		240074663
298.5	8		268520885
299.5	7		299395055
300.5	6		332764924
301.5	6		368679746
302.5	6		407167527
303.5	5		448232348
304.5	5		491851840
305.5	5		537974865
306.5	4		586519487
307.5	4		637371292
308.5	4		690382126
309.5	4		745369322
310.5	3		802115450
311.5	3		860368666
312.5	3		919843667
313.5	3		980223293
314.5	3		1041160775
315.5	3		1102282632
316.5	2		1163192181
317.5	2		1223473637
318.5	2		1282696739
319.5	2		1340421828
320.5	2		1396205313
321.5	2		1449605409
322.5	2		1500188049
323.5	2		1547532865
324.5	1		1591239107
325.5	1		1630931392
326.5	1		1666265164
327.5	1		1696931740
328.5	1		1722662858
329.5	1		1743234616
330.5	0		1758470726
331.5	0		1768245015
332.5	0		1772483131
333.5	0		1771163413
334.5	0		1764316918
335.5	0		1752026615
336.5	0		1734425763
337.5	0		1711695523
338.5	0		1684061863
339.5	0		1651791825
340.5	0		1615189245
341.5	0		1574590015
342.5	0		1530356999
343.5	0		1482874696
344.5	0		1432543769
345.5	0		1379775542
346.5	0		1324986568
347.5	0		1268593356
348.5	0		1211007366
349.5	0		1152630322
350.5	0		1093849936
351.5	0		1035036073
352.5	0		976537420
353.5	0		918678677
354.5	0		861758284
355.5	0		806046696
356.5	0		751785187
357.5	0		699185185
358.5	0		648428081
359.5	0		599665514
360.5	0		553020054
361.5	0		508586273
362.5	0		466432125
363.5	0		426600605
364.5	0		389111632
365.5	0		353964100
366.5	0		321138056
367.5	0		290596962
368.5	0		262289988
369.5	0		236154320
370.5	0		212117429
371.5	0		190099289
372.5	0		170014521
373.5	0		151774432
374.5	0		135288956
375.5	0		120468473
376.5	0		107225512
377.5	0		95476330
378.5	0		85142368
379.5	0		76151596
380.5	0		68439741
381.5	0		61951413
382.5	0		56641126
383.5	0		52474223
384.5	0		49427713
385.5	0		47491014
386.5	0		46666607
387.5	0		46970594
388.5	0		48433161
389.5	0		51098932
390.5	0		55027198
391.5	0		60292022
392.5	0		66982177
393.5	0		75200928
394.5	0		85065605
395.5	0		96706967
396.5	0		110268323
397.5	0		125904384
398.5	0		143779842
399.5	0		164067627
400.5	0		186946864
401.5	0		212600486
402.5	0		241212533
403.5	0		272965108
404.5	0		308035040
405.5	0		346590240
406.5	0		388785822
407.5	0		434759994
408.5	0		484629816
409.5	0		538486848
410.5	0		596392806
411.5	0		658375278
412.5	0		724423611
413.5	0		794485068
414.5	0		868461345
415.5	0		946205568
416.5	0		1027519859
417.5	0		1112153582
418.5	0		1199802344
419.5	0		1290107845
420.5	0		1382658636
421.5	0		1476991832
422.5	0		1572595818
423.5	0		1668913948
424.5	0		1765349231
425.5	0		1861269963
426.5	0		1956016242
427.5	0		2048907281
428.5	0		2139249417
429.5	0		2226344676
430.5	0		2309499759
431.5	0		2388035274
432.5	0		2461295057
433.5	0		2528655380
434.5	0		2589533887
435.5	0		2643398057
436.5	0		2689773032
437.5	0		2728248640
438.5	0		2758485472
439.5	0		2780219889
440.5	0		2793267840
441.5	0		2797527433
442.5	0		2792980202
443.5	0		2779691040
444.5	0		2757806824
445.5	0		2727553760
446.5	0		2689233519
447.5	0		2643218249
448.5	0		2589944584
449.5	0		2529906786
450.5	0		2463649158
451.5	0		2391757909
452.5	0		2314852613
453.5	0		2233577460
454.5	0		2148592451
455.5	0		2060564708
456.5	0		1970160047
457.5	0		1878034965
458.5	0		1784829163
459.5	0		1691158706
460.5	0		1597609915
461.5	0		1504734069
462.5	0		1413042936
463.5	0		1323005193
464.5	0		1235043712
465.5	0		1149533722
466.5	0		1066801804
467.5	0		987125675
468.5	0		910734713
469.5	0		837811146
470.5	0		768491828
471.5	0		702870528
472.5	0		641000644
473.5	0		582898250
474.5	0		528545400
475.5	0		477893601
476.5	0		430867390
477.5	0		387367920
478.5	0		347276519
479.5	0		310458149
480.5	0		276764712
481.5	0		246038185
482.5	0		218113526
483.5	0		192821345
484.5	0		169990318
485.5	0		149449330
486.5	0		131029357
487.5	0		114565073
488.5	0		99896207
489.5	0		86868641
490.5	0		75335291
491.5	0		65156755
492.5	0		56201784
493.5	0		48347560
494.5	0		41479827
495.5	0		35492891
496.5	0		30289491
497.5	0		25780590
498.5	0		21885078
499.5	0		18529421
500.5	0		15647256
501.5	0		13178962
502.5	0		11071207
503.5	0		9276488
504.5	0		7752667
505.5	0		6462516
506.5	0		5373276
507.5	0		4456232
508.5	0		3686307
509.5	0		3041686
510.5	0		2503459
511.5	0		2055293
512.5	0		1683133
513.5	0		1374922
514.5	0		1120359
515.5	0		910666
516.5	0		738394
517.5	0		597240
518.5	0		481886
519.5	0		387863
520.5	0		311427
521.5	0		249448
522.5	0		199322
523.5	0		158886
524.5	0		126350
525.5	0		100236
526.5	0		79331
527.5	0		62637
528.5	0		49339
529.5	0		38773
530.5	0		30398
531.5	0		23777
532.5	0		18555
533.5	0		14446
534.5	0		11221
535.5	0		8696
536.5	0		6724
537.5	0		5187
538.5	0		3992
539.5	0		3066
540.5	0		2349
541.5	0		1796
542.5	0		1370
543.5	0		1043
544.5	0		792
545.5	0		600
546.5	0		454
547.5	0		342
548.5	0		258
549.5	0		193
550.5	0		145
551.5	0		108
552.5	0		81
553.5	0		60
554.5	0		45
555.5	0		33
556.5	0		25
557.5	0		18
558.5	0		13
559.5	0		10
560.5	0		7
561.5	0		5
562.5	0		4
563.5	0		3
564.5	0		2
565.5	0		1
566.5	0		1
567.5	0		0
568.5	0		0
569.5	0		0
570.5	0		0
571.5	0		0
572.5	0		0
573.5	0		0
574.5	0		0
575.5	0		0
576.5	0		0
577.5	0		0
578.5	0		0
579.5	0		0
580.5	0		0
581.5	0		0
582.5	0		0
583.5	0		0
584.5	0		0
585.5	0		0
586.5	0		0
587.5	0		0
588.5	0		0
589.5	0		0
590.5	0		0
591.5	0		0
592.5	0		0
593.5	0		0
594.5	0		0
595.5	0		0
596.5	0		0
597.5	0		0
598.5	0		0
599.5	0		0
600.5	0		0
601.5	0		0
602.5	0		0
603.5	0		0
604.5	0		0
605.5	0		0
606.5	0		0
607.5	0		0
608.5	0		0
609.5	0		0
610.5	0		0
611.5	0		0
612.5	0		0
613.5	0		0
614.5	0		0
615.5	0		0
616.5	0		0
617.5	0		0
618.5	0		0
619.5	0		0
620.5	0		0
621.5	0		0
622.5	0		0
623.5	0		0
624.5	0		0
625.5	0		0
626.5	0		0
627.5	0		0
628.5	0		0
629.5	0		0
630.5	0		0
631.5	0		0
632.5	0		0
633.5	0		0
634.5	0		0
635.5	0		0
636.5	0		0
637.5	0		0
638.5	0		0
639.5	0		0
640.5	0		0
641.5	0		0
642.5	0		0
643.5	0		0
644.5	0		0
645.5	0		0
646.5	0		0
647.5	0		0
648.5	0		0
649.5	0		0
650.5	0		0
651.5	0		0
652.5	0		0
653.5	0		0
654.5	0		0
655.5	0		0
656.5	0		0
657.5	0		0
658.5	0		0
659.5	0		0
660.5	0		0
661.5	0		0
662.5	0		0
663.5	0		0
664.5	0		0
665.5	0		0
666.5	0		0
667.5	0		0
668.5	0		0
669.5	0		0
670.5	0		0
671.5	0		0
672.5	0		0
673.5	0		0
674.5	0		0
675.5	0		0
676.5	0		0
677.5	0		0
678.5	0		0
679.5	0		0
680.5	0		0
681.5	0		0
682.5	0		0
683.5	0		0
684.5	0		0
685.5	0		0
686.5	0		0
687.5	0		0
688.5	0		0
689.5	0		0
690.5	0		0
691.5	0		0
692.5	0		0
693.5	0		0
694.5	0		0
695.5	0		0
696.5	0		0
697.5	0		0
698.5	0		0
699.5	0		0
700.5	0		0
701.5	0		0
702.5	0		0
703.5	0		0
704.5	0		0
705.5	0		0
706.5	0		0
707.5	0		0
708.5	0		0
709.5	0		0
710.5	0		0
711.5	0		0
712.5	0		0
713.5	0		0
714.5	0		0
715.5	0		0
716.5	0		0
717.5	0		0
718.5	0		0
719.5	0		0
720.5	0		0
721.5	0		0
722.5	0		0
723.5	0		0
724.5	0		0
725.5	0		0
726.5	0		0
727.5	0		0
728.5	0		0
729.5	0		0
730.5	0		0
731.5	0		0
732.5	0		0
733.5	0		0
734.5	0		0
735.5	0		0
736.5	0		0
737.5	0		0
738.5	0		0
739.5	0		0
740.5	0		0
741.5	0		0
742.5	0		0
743.5	0		0
744.5	0		0
745.5	0		0
746.5	0		0
747.5	0		0
748.5	0		0
749.5	0		0
750.5	0		0
751.5	0		0
752.5	0		0
753.5	0		0
754.5	0		0
755.5	0		0
756.5	0		0
757.5	0		0
758.5	0		0
759.5	0		0
760.5	0		0
761.5	0		0
762.5	0		0
763.5	0		0
764.5	0		0
765.5	0		0
766.5	0		0
767.5	0		0
768.5	0		0
769.5	0		0
770.5	0		0
771.5	0		0
772.5	0		0
773.5	0		0
774.5	0		0
775.5	0		0
776.5	0		0
777.5	0		0
778.5	0		0
779.5	0		0
780.5	0		0
781.5	0		0
782.5	0		0
783.5	0		0
784.5	0		0
785.5	0		0
786.5	0		0
787.5	0		0
788.5	0		0
789.5	0		0
790.5	0		0
791.5	0		0
792.5	0		0
793.5	0		0
794.5	0		0
795.5	0		0
796.5	0		0
797.5	0		0
798.5	0		0
799.5	0		0
800.5	0		0
801.5	0		0
802.5	0		0
803.5	0		0
804.5	0		0
805.5	0		0
806.5	0		0
807.5	0		0
808.5	0		0
809.5	0		0
810.5	0		0
811.5	0		0
812.5	0		0
813.5	0		0
814.5	0		0
815.5	0		0
816.5	0		0
817.5	0		0
818.5	0		0
819.5	0		0
820.5	0		0
821.5	0		0
822.5	0		0
823.5	0		0
824.5	0		0
825.5	0		0
826.5	0		0
827.5	0		0
828.5	0		0
829.5	0		0
830.5	0		0
831.5	0		0
832.5	0		0
833.5	0		0
834.5	0		0
835.5	0		0
836.5	0		0
837.5	0		0
838.5	0		0
839.5	0		0
840.5	0		0
841.5	0		0
842.5	0		0
843.5	0		0
844.5	0		0
845.5	0		0
846.5	0		0
847.5	0		0
848.5	0		0
849.5	0		0
850.5	0		0
851.5	0		0
852.5	0		0
853.5	0		0
854.5	0		0
855.5	0		0
856.5	0		0
857.5	0		0
858.5	0		0
859.5	0		0
860.5	0		0
861.5	0		0
862.5	0		0
863.5	0		0
864.5	0		0
865.5	0		0
866.5	0		0
867.5	0		0
868.5	0		0
869.5	0		0
870.5	0		0
871.5	0		0
872.5	0		0
873.5	0		0
874.5	0		0
875.5	0		0
876.5	0		0
877.5	0		0
878.5	0		0
879.5	0		0
880.5	0		0
881.5	0		0
882.5	0		0
883.5	0		0
884.5	0		0
885.5	0		0
[truncated: 4,670 more rows]

## Sheet: cell-sEV
size（nm）	Concentration average	MLE-12-CN	PM2.5	MLE-12-PM2.5	PAW-Control	Control	RAW-PM2.5	PM2.5
0.5	0	0	0	0	0	0	0	0
1.5	0	0	0	0	0	0	0	0
2.5	0	0	0	0	0	0	0	0
3.5	0	0	0	0	0	0	0	0
4.5	0	0	0	0	0	0	0	0
5.5	0	0	0	0	0	0	0	0
6.5	0	0	0	0	0	0	0	0
7.5	0	0	0	0	0	0	0	0
8.5	0	0	0	0	0	0	0	0
9.5	0	0	0	0	0	0	0	0
10.5	0	0	0	0	0	0	0	0
11.5	0	0	0	0	0	0	0	0
12.5	0	0	0	0	0	0	0	0
13.5	0	0	0	0	0	0	2	4e-07
14.5	0	0	0	0	0	0	9	1.8e-06
15.5	0	0	0	0	1	2e-07	32	6.4e-06
16.5	0	0	0	0	5	1e-06	90	1.8e-05
17.5	0	0	0	0	20	4e-06	215	4.3e-05
18.5	0	0	0	0	66	1.32e-05	448	8.96e-05
19.5	0	0	0	0	191	3.82e-05	831	0.0001662
20.5	0	0	0	0	487	9.74e-05	1398	0.0002796
21.5	0	0	0	0	1112	0.0002224	2173	0.0004346
22.5	0	0	0	0	2302	0.0004604	3174	0.0006348
23.5	0	0	0	0	4369	0.0008738	4431	0.0008862
24.5	0	0	0	0	7684	0.0015368	6008	0.0012016
25.5	0	0	0	0	12633	0.0025266	8016	0.0016032
26.5	0	0	0	0	19577	0.0039154	10617	0.0021234
27.5	0	0	0	0	28815	0.005763	14006	0.0028012
28.5	0	0	0	0	40565	0.008113	18383	0.0036766
29.5	2	4e-07	0	0	54971	0.0109942	23917	0.0047834
30.5	6	1.2e-06	0	0	72135	0.014427	30723	0.0061446
31.5	19	3.8e-06	0	0	92158	0.0184316	38849	0.0077698
32.5	57	1.14e-05	2	4e-07	115186	0.0230372	48286	0.0096572
33.5	149	2.98e-05	9	1.8e-06	141428	0.0282856	58988	0.0117976
34.5	358	7.16e-05	36	7.2e-06	171163	0.0342326	70903	0.0141806
35.5	785	0.000157	124	2.48e-05	204705	0.040941	84006	0.0168012
36.5	1575	0.000315	379	7.58e-05	242339	0.0484678	98319	0.0196638
37.5	2908	0.0005816	1024	0.0002048	284254	0.0568508	113931	0.0227862
38.5	4974	0.0009948	2464	0.0004928	330469	0.0660938	131003	0.0262006
39.5	7925	0.001585	5329	0.0010658	380792	0.0761584	149776	0.0299552
40.5	11837	0.0023674	10491	0.0020982	434807	0.0869614	170562	0.0341124
41.5	16687	0.0033374	19057	0.0038114	491900	0.09838	193745	0.038749
42.5	22360	0.004472	32387	0.0064774	551316	0.110263	219788	0.0439576
43.5	28680	0.005736	52168	0.0104336	612238	0.122448	249261	0.0498522
44.5	35471	0.0070942	80499	0.0160998	673861	0.134772	282907	0.0565814
45.5	42613	0.0085226	119913	0.0239826	735460	0.147092	321733	0.0643466
46.5	50105	0.010021	173261	0.0346522	796433	0.159287	367111	0.0734222
47.5	58117	0.0116234	243527	0.0487054	856311	0.171262	420779	0.0841558
48.5	67051	0.0134102	333768	0.0667536	914756	0.182951	484672	0.0969344
49.5	77624	0.0155248	447465	0.089493	971523	0.194305	560526	0.112105
50.5	90971	0.0181942	589392	0.117878	1026422	0.205284	649324	0.129865
51.5	108771	0.0217542	766759	0.153352	1079282	0.215856	750798	0.15016
52.5	133362	0.0266724	990026	0.198005	1129914	0.225983	863197	0.172639
53.5	167799	0.0335598	1272710	0.254542	1178102	0.23562	983462	0.196692
54.5	215785	0.043157	1629824	0.325965	1223605	0.244721	1107762	0.221552
55.5	281413	0.0562826	2075170	0.415034	1266185	0.253237	1232203	0.246441
56.5	368688	0.0737376	2618354	0.523671	1305641	0.261128	1353484	0.270697
57.5	480803	0.0961606	3262731	0.652546	1341852	0.26837	1469325	0.293865
58.5	619231	0.123846	4005280	0.801056	1374824	0.274965	1578613	0.315723
59.5	782802	0.15656	4838619	0.967724	1404715	0.280943	1681304	0.336261
60.5	967216	0.193443	5754094	1.15082	1431857	0.286371	1778185	0.355637
61.5	1165583	0.233117	6743982	1.3488	1456757	0.291351	1870575	0.374115
62.5	1370624	0.274125	7800940	1.56019	1480075	0.296015	1960050	0.39201
63.5	1578928	0.315786	8914092	1.78282	1502605	0.300521	2048222	0.409644
64.5	1797482	0.359496	10062956	2.01259	1525239	0.305048	2136581	0.427316
65.5	2051990	0.410398	11211532	2.24231	1548932	0.309786	2226385	0.445277
66.5	2393549	0.47871	12305094	2.46102	1574670	0.314934	2318597	0.463719
67.5	2894329	0.578866	13271870	2.65437	1603449	0.32069	2413846	0.482769
68.5	3620389	0.724078	14031300	2.80626	1636251	0.32725	2512399	0.50248
69.5	4583150	0.91663	14509198	2.90184	1674034	0.334807	2614161	0.522832
70.5	5699435	1.13989	14656961	2.93139	1717721	0.343544	2718671	0.543734
71.5	6802189	1.36044	14467980	2.8936	1768197	0.353639	2825131	0.565026
72.5	7709926	1.54199	13983149	2.79663	1826300	0.36526	2932447	0.586489
73.5	8308603	1.66172	13281601	2.65632	1892813	0.378563	3039292	0.607858
74.5	8587033	1.71741	12460246	2.49205	1968454	0.393691	3144194	0.628839
75.5	8610322	1.72206	11610996	2.3222	2053859	0.410772	3245635	0.649127
76.5	8464400	1.69288	10804035	2.16081	2149560	0.429912	3342167	0.668433
77.5	8213542	1.64271	10080751	2.01615	2255967	0.451193	3432525	0.686505
78.5	7888791	1.57776	9455109	1.89102	2373336	0.474667	3515733	0.703147
79.5	7499605	1.49992	8919964	1.78399	2501743	0.500349	3591204	0.718241
80.5	7051604	1.41032	8455084	1.69102	2641061	0.528212	3658807	0.731761
81.5	6557796	1.31156	8034908	1.60698	2790931	0.558186	3718917	0.743783
82.5	6039948	1.20799	7635038	1.52701	2950754	0.590151	3772431	0.754486
83.5	5523443	1.10469	7236896	1.44738	3119676	0.623935	3820753	0.764151
84.5	5030714	1.00614	6830141	1.36603	3296602	0.65932	3865754	0.773151
85.5	4576749	0.91535	6412757	1.28255	3480214	0.696043	3909705	0.781941
86.5	4167821	0.833564	5989229	1.19785	3669011	0.733802	3955200	0.79104
87.5	3802952	0.76059	5567710	1.11354	3861367	0.772273	4005067	0.801013
88.5	3476999	0.6954	5157207	1.03144	4055601	0.81112	4062287	0.812457
89.5	3184080	0.636816	4765551	0.95311	4250064	0.850013	4129916	0.825983
90.5	2920307	0.584061	4398419	0.879684	4443223	0.888645	4211029	0.842206
91.5	2685274	0.537055	4059213	0.811843	4633750	0.92675	4308671	0.861734
92.5	2482217	0.496443	3749415	0.749883	4820589	0.964118	4425824	0.885165
93.5	2317243	0.463449	3469066	0.693813	5003016	1.0006	4565379	0.913076
94.5	2198056	0.439611	3217217	0.643443	5180661	1.03613	4730101	0.94602
95.5	2132502	0.4265	2992344	0.598469	5353505	1.0707	4922593	0.984519
96.5	2126836	0.425367	2792784	0.558557	5521855	1.10437	5145222	1.02904
97.5	2183350	0.43667	2617224	0.523445	5686283	1.13726	5400028	1.08001
98.5	2297017	0.459403	2465203	0.493041	5847555	1.16951	5688587	1.13772
99.5	2451502	0.4903	2337505	0.467501	6006548	1.20131	6011845	1.20237
100.5	2616353	0.523271	2236324	0.447265	6164154	1.23283	6369916	1.27398
101.5	2748573	0.549715	2165090	0.433018	6321201	1.26424	6761864	1.35237
102.5	2801391	0.560278	2127864	0.425573	6478373	1.29567	7185502	1.4371
103.5	2739584	0.547917	2128341	0.425668	6636144	1.32723	7637227	1.52745
104.5	2555110	0.511022	2168536	0.433707	6794736	1.35895	8111943	1.62239
105.5	2273828	0.454766	2247398	0.44948	6954080	1.39082	8603100	1.72062
106.5	1947715	0.389543	2359696	0.471939	7113808	1.42276	9102868	1.82057
107.5	1635884	0.327177	2495587	0.499117	7273247	1.45465	9602459	1.92049
108.5	1384830	0.276966	2641240	0.528248	7431443	1.48629	10092580	2.01852
109.5	1217619	0.243524	2780633	0.556127	7587181	1.51744	10563950	2.11279
110.5	1134650	0.22693	2898309	0.579662	7739028	1.54781	11007845	2.20157
111.5	1121729	0.224346	2982470	0.596494	7885381	1.57708	11416578	2.28332
112.5	1159132	0.231826	3027585	0.605517	8024518	1.6049	11783871	2.35677
113.5	1227716	0.245543	3035724	0.607145	8154656	1.63093	12105055	2.42101
114.5	1311439	0.262288	3016198	0.60324	8274019	1.6548	12377106	2.47542
115.5	1397594	0.279519	2983563	0.596713	8380899	1.67618	12598513	2.5197
116.5	1476251	0.29525	2954459	0.590892	8473725	1.69474	12769036	2.55381
117.5	1539810	0.307962	2943994	0.588799	8551124	1.71022	12889382	2.57788
118.5	1582889	0.316578	2962376	0.592475	8611986	1.7224	12960883	2.59218
119.5	1602421	0.320484	3012392	0.602478	8655512	1.7311	12985194	2.59704
120.5	1597699	0.31954	3088206	0.617641	8681253	1.73625	12964074	2.59281
121.5	1570205	0.314041	3175845	0.635169	8689134	1.73783	12899247	2.57985
122.5	1523169	0.304634	3255568	0.651114	8679449	1.73589	12792354	2.55847
123.5	1460923	0.292185	3305939	0.661188	8652849	1.73057	12644992	2.529
124.5	1388200	0.27764	3308890	0.661778	8610296	1.72206	12458800	2.49176
125.5	1309528	0.261906	3254465	0.650893	8553007	1.7106	12235586	2.44712
126.5	1228820	0.245764	3143722	0.628744	8482390	1.69648	11977463	2.39549
127.5	1149209	0.229842	2988632	0.597726	8399961	1.67999	11686954	2.33739
128.5	1073079	0.214616	2808869	0.561774	8307281	1.66146	11367070	2.27341
129.5	1002214	0.200443	2626556	0.525311	8205881	1.64118	11021330	2.20427
130.5	937943	0.187589	2460844	0.492169	8097213	1.61944	10653723	2.13074
131.5	881190	0.176238	2324120	0.464824	7982603	1.59652	10268623	2.05372
132.5	832375	0.166475	2220779	0.444156	7863229	1.57265	9870654	1.97413
133.5	791200	0.15824	2148376	0.429675	7740103	1.54802	9464538	1.89291
134.5	756473	0.151295	2100159	0.420032	7614066	1.52281	9054924	1.81098
135.5	726120	0.145224	2067824	0.413565	7485803	1.49716	8646232	1.72925
136.5	697527	0.139505	2043633	0.408727	7355849	1.47117	8242523	1.6485
137.5	668158	0.133632	2021578	0.404316	7224613	1.44492	7847393	1.56948
138.5	636236	0.127247	1997680	0.399536	7092395	1.41848	7463907	1.49278
139.5	601234	0.120247	1969698	0.39394	6959414	1.39188	7094575	1.41891
140.5	564010	0.112802	1936586	0.387317	6825826	1.36517	6741349	1.34827
141.5	526613	0.105323	1897906	0.379581	6691754	1.33835	6405649	1.28113
142.5	491967	0.0983934	1853377	0.370675	6557302	1.31146	6088409	1.21768
143.5	463616	0.0927232	1802599	0.36052	6422579	1.28452	5790130	1.15803
144.5	445625	0.089125	1744998	0.349	6287712	1.25754	5510936	1.10219
145.5	442534	0.0885068	1679931	0.335986	6152863	1.23057	5250637	1.05013
146.5	459077	0.0918154	1606892	0.321378	6018232	1.20365	5008781	1.00176
147.5	499371	0.0998742	1525745	0.305149	5884068	1.17681	4784707	0.956941
148.5	565426	0.113085	1436905	0.287381	5750663	1.15013	4577590	0.915518
149.5	655297	0.131059	1341428	0.268286	5618351	1.12367	4386485	0.877297
150.5	761659	0.152332	1240970	0.248194	5487501	1.0975	4210361	0.842072
151.5	871868	0.174374	1137654	0.227531	5358502	1.0717	4048131	0.809626
152.5	970115	0.194023	1033859	0.206772	5231753	1.04635	3898681	0.779736
153.5	1041321	0.208264	931980	0.186396	5107647	1.02153	3760891	0.752178
154.5	1075337	0.215067	834213	0.166843	4986553	0.997311	3633659	0.726732
155.5	1069614	0.213923	742387	0.148477	4868808	0.973762	3515911	0.703182
156.5	1029247	0.205849	657858	0.131572	4754697	0.950939	3406623	0.681325
157.5	964555	0.192911	581483	0.116297	4644447	0.928889	3304828	0.660966
158.5	887521	0.177504	513650	0.10273	4538220	0.907644	3209628	0.641926
159.5	808660	0.161732	454344	0.0908688	4436106	0.887221	3120204	0.624041
160.5	735302	0.14706	403249	0.0806498	4338124	0.867625	3035821	0.607164
161.5	671390	0.134278	359849	0.0719698	4244230	0.848846	2955836	0.591167
162.5	618243	0.123649	323532	0.0647064	4154317	0.830863	2879698	0.57594
163.5	575583	0.115117	293696	0.0587392	4068229	0.813646	2806952	0.56139
164.5	542345	0.108469	269848	0.0539696	3985769	0.797154	2737238	0.547448
165.5	517117	0.103423	251738	0.0503476	3906719	0.781344	2670290	0.534058
166.5	498294	0.0996588	239523	0.0479046	3830843	0.766169	2605927	0.521185
167.5	484124	0.0968248	233996	0.0467992	3757907	0.751581	2544052	0.50881
168.5	472772	0.0945544	236845	0.047369	3687690	0.737538	2484640	0.496928
169.5	462445	0.092489	250863	0.0501726	3619989	0.723998	2427727	0.485545
170.5	451570	0.090314	279875	0.055975	3554630	0.710926	2373403	0.474681
171.5	438945	0.087789	328071	0.0656142	3491468	0.698294	2321793	0.464359
172.5	423845	0.084769	398442	0.0796884	3430394	0.686079	2273051	0.45461
173.5	406030	0.081206	490399	0.0980798	3371327	0.674265	2227342	0.445468
174.5	385685	0.077137	597366	0.119473	3314214	0.662843	2184835	0.436967
175.5	363301	0.0726602	705880	0.141176	3259023	0.651805	2145685	0.429137
176.5	339534	0.0679068	797748	0.15955	3205735	0.641147	2110031	0.422006
177.5	315090	0.063018	855498	0.1711	3154336	0.630867	2077978	0.415596
178.5	290622	0.0581244	869178	0.173836	3104809	0.620962	2049595	0.409919
179.5	266680	0.053336	840935	0.168187	3057124	0.611425	2024906	0.404981
180.5	243687	0.0487374	784528	0.156906	3011232	0.602246	2003882	0.400776
181.5	221941	0.0443882	719795	0.143959	2967058	0.593412	1986439	0.397288
182.5	201632	0.0403264	665131	0.133026	2924497	0.584899	1972429	0.394486
183.5	182869	0.0365738	631892	0.126378	2883410	0.576682	1961638	0.392328
184.5	165699	0.0331398	622873	0.124575	2843625	0.568725	1953783	0.390757
185.5	150134	0.0300268	634324	0.126865	2804938	0.560988	1948506	0.389701
186.5	136163	0.0272326	659398	0.13188	2767113	0.553423	1945375	0.389075
187.5	123773	0.0247546	691078	0.138216	2729892	0.545978	1943883	0.388777
188.5	112960	0.022592	723738	0.144748	2692997	0.538599	1943450	0.38869
189.5	103744	0.0207488	753526	0.150705	2656142	0.531228	1943428	0.388686
190.5	96186	0.0192372	778090	0.155618	2619037	0.523807	1943109	0.388622
191.5	90411	0.0180822	796131	0.159226	2581401	0.51628	1941739	0.388348
192.5	86625	0.017325	807006	0.161401	2542971	0.508594	1938537	0.387707
193.5	85146	0.0170292	810456	0.162091	2503510	0.500702	1932714	0.386543
194.5	86426	0.0172852	806439	0.161288	2462815	0.492563	1923503	0.384701
195.5	91059	0.0182118	795050	0.15901	2420728	0.484146	1910190	0.382038
196.5	99778	0.0199556	776514	0.155303	2377135	0.475427	1892149	0.37843
197.5	113410	0.022682	751212	0.150242	2331977	0.466395	1868873	0.373775
198.5	132776	0.0265552	719727	0.143945	2285247	0.457049	1840009	0.368002
199.5	158531	0.0317062	682880	0.136576	2236995	0.447399	1805384	0.361077
200.5	190946	0.0381892	641729	0.128346	2187320	0.437464	1765027	0.353005
201.5	229653	0.0459306	597532	0.119506	2136369	0.427274	1719176	0.343835
202.5	273419	0.0546838	551664	0.110333	2084333	0.416867	1668276	0.333655
203.5	320022	0.0640044	505518	0.101104	2031437	0.406287	1612962	0.322592
204.5	366333	0.0732666	460397	0.0920794	1977932	0.395586	1554028	0.310806
205.5	408638	0.0817276	417420	0.083484	1924087	0.384817	1492390	0.298478
206.5	443219	0.0886438	377454	0.0754908	1870179	0.374036	1429031	0.285806
207.5	467073	0.0934146	341088	0.0682176	1816484	0.363297	1364951	0.27299
208.5	478598	0.0957196	308633	0.0617266	1763271	0.352654	1301114	0.260223
209.5	478035	0.095607	280152	0.0560304	1710787	0.342157	1238394	0.247679
210.5	467490	0.093498	255509	0.0511018	1659262	0.331852	1177542	0.235508
211.5	450509	0.0901018	234422	0.0468844	1608892	0.321778	1119149	0.22383
212.5	431286	0.0862572	216522	0.0433044	1559845	0.311969	1063635	0.212727
213.5	413753	0.0827506	201398	0.0402796	1512253	0.302451	1011247	0.202249
214.5	400790	0.080158	188639	0.0377278	1466213	0.293243	962063	0.192413
215.5	393765	0.078753	177859	0.0355718	1421788	0.284358	916014	0.183203
216.5	392488	0.0784976	168714	0.0337428	1379009	0.275802	872914	0.174583
217.5	395514	0.0791028	160916	0.0321832	1337878	0.267576	832481	0.166496
218.5	400662	0.0801324	154229	0.0308458	1298369	0.259674	794379	0.158876
219.5	405569	0.0811138	148471	0.0296942	1260436	0.252087	758241	0.151648
220.5	408157	0.0816314	143511	0.0287022	1224011	0.244802	723702	0.14474
221.5	406921	0.0813842	139259	0.0278518	1189018	0.237804	690420	0.138084
222.5	401037	0.0802074	135670	0.027134	1155367	0.231073	658096	0.131619
223.5	390327	0.0780654	132733	0.0265466	1122966	0.224593	626485	0.125297
224.5	375130	0.075026	130475	0.026095	1091719	0.218344	595410	0.119082
225.5	356136	0.0712272	128960	0.025792	1061533	0.212307	564759	0.112952
226.5	334225	0.066845	128292	0.0256584	1032320	0.206464	534486	0.106897
227.5	310331	0.0620662	128624	0.0257248	1003998	0.2008	504607	0.100921
228.5	285350	0.05707	130160	0.026032	976493	0.195299	475190	0.095038
229.5	260080	0.052016	133170	0.026634	949743	0.189949	446344	0.0892688
230.5	235194	0.0470388	137996	0.0275992	923693	0.184739	418208	0.0836416
231.5	211235	0.042247	145058	0.0290116	898300	0.17966	390938	0.0781876
232.5	188617	0.0377234	154857	0.0309714	873533	0.174707	364693	0.0729386
233.5	167641	0.0335282	167958	0.0335916	849369	0.169874	339623	0.0679246
234.5	148501	0.0297002	184967	0.0369934	825792	0.165158	315862	0.0631724
235.5	131304	0.0262608	206470	0.041294	802798	0.16056	293518	0.0587036
236.5	116075	0.023215	232947	0.0465894	780385	0.156077	272666	0.0545332
237.5	102771	0.0205542	264653	0.0529306	758557	0.151711	253348	0.0506696
238.5	91296	0.0182592	301472	0.0602944	737324	0.147465	235572	0.0471144
239.5	81512	0.0163024	342753	0.0685506	716693	0.143339	219314	0.0438628
240.5	73256	0.0146512	387179	0.0774358	696677	0.139335	204521	0.0409042
241.5	66349	0.0132698	432682	0.0865364	677284	0.135457	191115	0.038223
242.5	60616	0.0121232	476482	0.0952964	658521	0.131704	179002	0.0358004
243.5	55890	0.011178	515266	0.103053	640392	0.128078	168077	0.0336154
244.5	52026	0.0104052	545523	0.109105	622899	0.12458	158230	0.031646
245.5	48899	0.0097798	564025	0.112805	606037	0.121207	149349	0.0298698
246.5	46413	0.0092826	568354	0.113671	589798	0.11796	141331	0.0282662
247.5	44498	0.0088996	557386	0.111477	574166	0.114833	134081	0.0268162
248.5	43107	0.0086214	531587	0.106317	559124	0.111825	127516	0.0255032
249.5	42214	0.0084428	493045	0.098609	544646	0.108929	121569	0.0243138
250.5	41812	0.0083624	445182	0.0890364	530704	0.106141	116189	0.0232378
251.5	41909	0.0083818	392219	0.0784438	517265	0.103453	111342	0.0222684
252.5	42526	0.0085052	338490	0.067698	504293	0.100859	107009	0.0214018
253.5	43693	0.0087386	287795	0.057559	491747	0.0983494	103187	0.0206374
254.5	45449	0.0090898	242920	0.048584	479588	0.0959176	99886	0.0199772
255.5	47839	0.0095678	205411	0.0410822	467771	0.0935542	97127	0.0194254
256.5	50911	0.0101822	175622	0.0351244	456256	0.0912512	94937	0.0189874
257.5	54714	0.0109428	152968	0.0305936	445000	0.089	93347	0.0186694
258.5	59294	0.0118588	136272	0.0272544	433964	0.0867928	92386	0.0184772
259.5	64685	0.012937	124124	0.0248248	423110	0.084622	92075	0.018415
260.5	70910	0.014182	115150	0.02303	412405	0.082481	92419	0.0184838
261.5	77969	0.0155938	108190	0.021638	401819	0.0803638	93402	0.0186804
262.5	85831	0.0171662	102365	0.020473	391328	0.0782656	94979	0.0189958
263.5	94428	0.0188856	97075	0.019415	380912	0.0761824	97068	0.0194136
264.5	103648	0.0207296	91949	0.0183898	370558	0.0741116	99552	0.0199104
265.5	113332	0.0226664	86792	0.0173584	360256	0.0720512	102271	0.0204542
266.5	123269	0.0246538	81524	0.0163048	350004	0.0700008	105028	0.0210056
267.5	133210	0.026642	76137	0.0152274	339805	0.067961	107598	0.0215196
268.5	142869	0.0285738	70664	0.0141328	329665	0.065933	109739	0.0219478
269.5	151948	0.0303896	65161	0.0130322	319597	0.0639194	111209	0.0222418
270.5	160158	0.0320316	59690	0.011938	309615	0.061923	111784	0.0223568
271.5	167243	0.0334486	54316	0.0108632	299739	0.0599478	111281	0.0222562
272.5	173005	0.034601	49098	0.0098196	289988	0.0579976	109572	0.0219144
273.5	177326	0.0354652	44089	0.0088178	280385	0.056077	106603	0.0213206
274.5	180176	0.0360352	39337	0.0078674	270953	0.0541906	102396	0.0204792
275.5	181613	0.0363226	34879	0.0069758	261713	0.0523426	97051	0.0194102
276.5	181771	0.0363542	30748	0.0061496	252686	0.0505372	90735	0.018147
277.5	180834	0.0361668	26968	0.0053936	243894	0.0487788	83671	0.0167342
278.5	179006	0.0358012	23565	0.004713	235352	0.0470704	76110	0.015222
279.5	176480	0.035296	20566	0.0041132	227078	0.0454156	68317	0.0136634
280.5	173412	0.0346824	18009	0.0036018	219083	0.0438166	60544	0.0121088
281.5	169908	0.0339816	15951	0.0031902	211376	0.0422752	53015	0.010603
282.5	166018	0.0332036	14478	0.0028956	203965	0.040793	45913	0.0091826
283.5	161746	0.0323492	13717	0.0027434	196852	0.0393704	39371	0.0078742
284.5	157069	0.0314138	13848	0.0027696	190040	0.038008	33475	0.006695
285.5	151954	0.0303908	15113	0.0030226	183525	0.036705	28265	0.005653
286.5	146383	0.0292766	17819	0.0035638	177305	0.035461	23740	0.004748
287.5	140360	0.028072	22334	0.0044668	171373	0.0342746	19872	0.0039744
288.5	133928	0.0267856	29064	0.0058128	165721	0.0331442	16609	0.0033218
289.5	127165	0.025433	38423	0.0076846	160341	0.0320682	13887	0.0027774
290.5	120178	0.0240356	50782	0.0101564	155222	0.0310444	11638	0.0023276
291.5	113095	0.022619	66403	0.0132806	150355	0.030071	9792	0.0019584
292.5	106056	0.0212112	85377	0.0170754	145727	0.0291454	8283	0.0016566
293.5	99196	0.0198392	107554	0.0215108	141328	0.0282656	7054	0.0014108
294.5	92643	0.0185286	132499	0.0264998	137148	0.0274296	6052	0.0012104
295.5	86504	0.0173008	159472	0.0318944	133174	0.0266348	5233	0.0010466
296.5	80863	0.0161726	187448	0.0374896	129398	0.0258796	4562	0.0009124
297.5	75781	0.0151562	215180	0.043036	125808	0.0251616	4008	0.0008016
298.5	71288	0.0142576	241289	0.0482578	122397	0.0244794	3548	0.0007096
299.5	67392	0.0134784	264395	0.052879	119155	0.023831	3163	0.0006326
300.5	64079	0.0128158	283245	0.056649	116075	0.023215	2837	0.0005674
301.5	61314	0.0122628	296833	0.0593666	113149	0.0226298	2560	0.000512
302.5	59048	0.0118096	304501	0.0609002	110371	0.0220742	2321	0.0004642
303.5	57219	0.0114438	305987	0.0611974	107735	0.021547	2115	0.000423
304.5	55761	0.0111522	301435	0.060287	105234	0.0210468	1934	0.0003868
305.5	54601	0.0109202	291358	0.0582716	102865	0.020573	1775	0.000355
306.5	53668	0.0107336	276563	0.0553126	100623	0.0201246	1635	0.000327
307.5	52893	0.0105786	258064	0.0516128	98504	0.0197008	1510	0.000302
308.5	52212	0.0104424	236969	0.0473938	96503	0.0193006	1399	0.0002798
309.5	51567	0.0103134	214392	0.0428784	94619	0.0189238	1300	0.00026
310.5	50907	0.0101814	191369	0.0382738	92846	0.0185692	1212	0.0002424
311.5	50191	0.0100382	168799	0.0337598	91184	0.0182368	1132	0.0002264
312.5	49385	0.009877	147415	0.029483	89628	0.0179256	1062	0.0002124
313.5	48465	0.009693	127766	0.0255532	88176	0.0176352	999	0.0001998
314.5	47413	0.0094826	110232	0.0220464	86827	0.0173654	944	0.0001888
315.5	46221	0.0092442	95039	0.0190078	85577	0.0171154	896	0.0001792
316.5	44886	0.0089772	82290	0.016458	84424	0.0168848	855	0.000171
317.5	43412	0.0086824	71994	0.0143988	83365	0.016673	821	0.0001642
318.5	41808	0.0083616	64097	0.0128194	82400	0.01648	795	0.000159
319.5	40087	0.0080174	58508	0.0117016	81524	0.0163048	777	0.0001554
320.5	38266	0.0076532	55116	0.0110232	80736	0.0161472	768	0.0001536
321.5	36362	0.0072724	53807	0.0107614	80034	0.0160068	769	0.0001538
322.5	34396	0.0068792	54474	0.0108948	79414	0.0158828	783	0.0001566
323.5	32388	0.0064776	57017	0.0114034	78875	0.015775	812	0.0001624
324.5	30359	0.0060718	61344	0.0122688	78413	0.0156826	861	0.0001722
325.5	28330	0.005666	67370	0.013474	78025	0.015605	934	0.0001868
326.5	26318	0.0052636	75004	0.0150008	77708	0.0155416	1039	0.0002078
327.5	24342	0.0048684	84148	0.0168296	77459	0.0154918	1186	0.0002372
328.5	22417	0.0044834	94686	0.0189372	77275	0.015455	1389	0.0002778
329.5	20556	0.0041112	106479	0.0212958	77152	0.0154304	1664	0.0003328
330.5	18771	0.0037542	119354	0.0238708	77086	0.0154172	2034	0.0004068
331.5	17071	0.0034142	133108	0.0266216	77072	0.0154144	2529	0.0005058
332.5	15462	0.0030924	147498	0.0294996	77108	0.0154216	3186	0.0006372
333.5	13951	0.0027902	162250	0.03245	77187	0.0154374	4054	0.0008108
334.5	12539	0.0025078	177060	0.035412	77306	0.0154612	5191	0.0010382
335.5	11228	0.0022456	191600	0.03832	77460	0.015492	6666	0.0013332
336.5	10019	0.0020038	205534	0.0411068	77644	0.0155288	8561	0.0017122
337.5	8908	0.0017816	218525	0.043705	77852	0.0155704	10966	0.0021932
338.5	7894	0.0015788	230250	0.04605	78080	0.015616	13976	0.0027952
339.5	6972	0.0013944	240418	0.0480836	78323	0.0156646	17685	0.003537
340.5	6139	0.0012278	248779	0.0497558	78575	0.015715	22172	0.0044344
341.5	5389	0.0010778	255137	0.0510274	78830	0.015766	27490	0.005498
342.5	4716	0.0009432	259359	0.0518718	79085	0.015817	33647	0.0067294
343.5	4116	0.0008232	261383	0.0522766	79333	0.0158666	40587	0.0081174
344.5	3583	0.0007166	261216	0.0522432	79570	0.015914	48175	0.009635
345.5	3111	0.0006222	258933	0.0517866	79790	0.015958	56184	0.0112368
346.5	2694	0.0005388	254676	0.0509352	79990	0.015998	64288	0.0128576
347.5	2328	0.0004656	248637	0.0497274	80165	0.016033	72076	0.0144152
348.5	2007	0.0004014	241054	0.0482108	80311	0.0160622	79075	0.015815
349.5	1727	0.0003454	232192	0.0464384	80422	0.0160844	84790	0.016958
350.5	1483	0.0002966	222335	0.044467	80497	0.0160994	88756	0.0177512
351.5	1271	0.0002542	211767	0.0423534	80531	0.0161062	90598	0.0181196
352.5	1087	0.0002174	200767	0.0401534	80520	0.016104	90087	0.0180174
353.5	929	0.0001858	189591	0.0379182	80462	0.0160924	87175	0.017435
354.5	792	0.0001584	178471	0.0356942	80354	0.0160708	82019	0.0164038
355.5	674	0.0001348	167604	0.0335208	80192	0.0160384	74964	0.0149928
356.5	574	0.0001148	157154	0.0314308	79973	0.0159946	66504	0.0133008
357.5	487	9.74e-05	147248	0.0294496	79696	0.0159392	57225	0.011445
358.5	414	8.28e-05	137979	0.0275958	79356	0.0158712	47728	0.0095456
359.5	351	7.02e-05	129409	0.0258818	78952	0.0157904	38560	0.007712
360.5	297	5.94e-05	121570	0.024314	78480	0.015696	30162	0.0060324
361.5	251	5.02e-05	114474	0.0228948	77938	0.0155876	22833	0.0045666
362.5	213	4.26e-05	108113	0.0216226	77324	0.0154648	16723	0.0033446
363.5	180	3.6e-05	102464	0.0204928	76635	0.015327	11849	0.0023698
364.5	152	3.04e-05	97498	0.0194996	75869	0.0151738	8124	0.0016248
365.5	128	2.56e-05	93176	0.0186352	75023	0.0150046	5394	0.0010788
366.5	108	2.16e-05	89457	0.0178914	74097	0.0148194	3474	0.0006948
367.5	91	1.82e-05	86300	0.01726	73089	0.0146178	2177	0.0004354
368.5	77	1.54e-05	83663	0.0167326	71998	0.0143996	1336	0.0002672
369.5	65	1.3e-05	81506	0.0163012	70824	0.0141648	810	0.000162
370.5	55	1.1e-05	79789	0.0159578	69568	0.0139136	495	9.9e-05
371.5	46	9.2e-06	78474	0.0156948	68231	0.0136462	312	6.24e-05
372.5	39	7.8e-06	77524	0.0155048	66816	0.0133632	209	4.18e-05
373.5	33	6.6e-06	76903	0.0153806	65326	0.0130652	153	3.06e-05
374.5	28	5.6e-06	76573	0.0153146	63766	0.0127532	123	2.46e-05
375.5	24	4.8e-06	76497	0.0152994	62139	0.0124278	107	2.14e-05
376.5	20	4e-06	76634	0.0153268	60454	0.0120908	98	1.96e-05
377.5	17	3.4e-06	76946	0.0153892	58716	0.0117432	92	1.84e-05
378.5	14	2.8e-06	77389	0.0154778	56934	0.0113868	89	1.78e-05
379.5	12	2.4e-06	77921	0.0155842	55116	0.0110232	86	1.72e-05
380.5	10	2e-06	78497	0.0156994	53273	0.0106546	85	1.7e-05
381.5	9	1.8e-06	79073	0.0158146	51413	0.0102826	84	1.68e-05
382.5	7	1.4e-06	79609	0.0159218	49547	0.0099094	84	1.68e-05
383.5	6	1.2e-06	80062	0.0160124	47686	0.0095372	85	1.7e-05
384.5	5	1e-06	80399	0.0160798	45838	0.0091676	87	1.74e-05
385.5	4	8e-07	80587	0.0161174	44015	0.008803	89	1.78e-05
386.5	4	8e-07	80602	0.0161204	42227	0.0084454	94	1.88e-05
387.5	3	6e-07	80427	0.0160854	40481	0.0080962	99	1.98e-05
388.5	3	6e-07	80051	0.0160102	38787	0.0077574	107	2.14e-05
389.5	2	4e-07	79475	0.015895	37152	0.0074304	117	2.34e-05
390.5	2	4e-07	78705	0.015741	35583	0.0071166	129	2.58e-05
391.5	2	4e-07	77754	0.0155508	34085	0.006817	145	2.9e-05
392.5	1	2e-07	76646	0.0153292	32663	0.0065326	164	3.28e-05
393.5	1	2e-07	75407	0.0150814	31320	0.006264	187	3.74e-05
394.5	1	2e-07	74072	0.0148144	30060	0.006012	214	4.28e-05
395.5	0	0	72677	0.0145354	28882	0.0057764	248	4.96e-05
396.5	0	0	71267	0.0142534	27789	0.0055578	287	5.74e-05
397.5	0	0	69893	0.0139786	26779	0.0053558	334	6.68e-05
398.5	0	0	68619	0.0137238	25850	0.00517	389	7.78e-05
399.5	0	0	67527	0.0135054	25002	0.0050004	453	9.06e-05
400.5	0	0	66729	0.0133458	24231	0.0048462	528	0.0001056
401.5	0	0	66374	0.0132748	23534	0.0047068	615	0.000123
402.5	0	0	66658	0.0133316	22907	0.0045814	716	0.0001432
403.5	0	0	67822	0.0135644	22347	0.0044694	832	0.0001664
404.5	0	0	70145	0.014029	21848	0.0043696	965	0.000193
405.5	0	0	73909	0.0147818	21407	0.0042814	1117	0.0002234
406.5	0	0	79349	0.0158698	21020	0.004204	1290	0.000258
407.5	0	0	86581	0.0173162	20681	0.0041362	1486	0.0002972
408.5	0	0	95529	0.0191058	20387	0.0040774	1708	0.0003416
409.5	0	0	105855	0.021171	20132	0.0040264	1957	0.0003914
410.5	0	0	116934	0.0233868	19915	0.003983	2236	0.0004472
411.5	0	0	127874	0.0255748	19729	0.0039458	2547	0.0005094
412.5	0	0	137614	0.0275228	19573	0.0039146	2893	0.0005786
413.5	0	0	145065	0.029013	19442	0.0038884	3275	0.000655
414.5	0	0	149292	0.0298584	19333	0.0038666	3695	0.000739
415.5	0	0	149680	0.029936	19243	0.0038486	4156	0.0008312
416.5	0	0	146049	0.0292098	19171	0.0038342	4659	0.0009318
417.5	0	0	138690	0.027738	19112	0.0038224	5204	0.0010408
418.5	0	0	128300	0.02566	19066	0.0038132	5793	0.0011586
419.5	0	0	115856	0.0231712	19030	0.003806	6427	0.0012854
420.5	0	0	102435	0.020487	19002	0.0038004	7105	0.001421
421.5	0	0	89045	0.017809	18980	0.003796	7826	0.0015652
422.5	0	0	76497	0.0152994	18964	0.0037928	8590	0.001718
423.5	0	0	65328	0.0130656	18951	0.0037902	9393	0.0018786
424.5	0	0	55795	0.011159	18941	0.0037882	10234	0.0020468
425.5	0	0	47918	0.0095836	18932	0.0037864	11109	0.0022218
426.5	0	0	41547	0.0083094	18924	0.0037848	12014	0.0024028
427.5	0	0	36440	0.007288	18915	0.003783	12944	0.0025888
428.5	0	0	32324	0.0064648	18904	0.0037808	13893	0.0027786
429.5	0	0	28946	0.0057892	18891	0.0037782	14855	0.002971
430.5	0	0	26096	0.0052192	18874	0.0037748	15823	0.0031646
431.5	0	0	23616	0.0047232	18854	0.0037708	16789	0.0033578
432.5	0	0	21396	0.0042792	18829	0.0037658	17744	0.0035488
433.5	0	0	19365	0.003873	18798	0.0037596	18681	0.0037362
434.5	0	0	17483	0.0034966	18762	0.0037524	19590	0.003918
435.5	0	0	15728	0.0031456	18719	0.0037438	20462	0.0040924
436.5	0	0	14089	0.0028178	18668	0.0037336	21289	0.0042578
437.5	0	0	12562	0.0025124	18610	0.003722	22061	0.0044122
438.5	0	0	11146	0.0022292	18544	0.0037088	22770	0.004554
439.5	0	0	9839	0.0019678	18469	0.0036938	23407	0.0046814
440.5	0	0	8642	0.0017284	18385	0.003677	23965	0.004793
441.5	0	0	7552	0.0015104	18292	0.0036584	24438	0.0048876
442.5	0	0	6565	0.001313	18188	0.0036376	24819	0.0049638
443.5	0	0	5678	0.0011356	18074	0.0036148	25104	0.0050208
444.5	0	0	4886	0.0009772	17950	0.00359	25288	0.0050576
445.5	0	0	4184	0.0008368	17815	0.003563	25370	0.005074
446.5	0	0	3564	0.0007128	17669	0.0035338	25348	0.0050696
447.5	0	0	3021	0.0006042	17512	0.0035024	25221	0.0050442
448.5	0	0	2549	0.0005098	17344	0.0034688	24992	0.0049984
449.5	0	0	2140	0.000428	17165	0.003433	24664	0.0049328
450.5	0	0	1788	0.0003576	16974	0.0033948	24239	0.0048478
451.5	0	0	1487	0.0002974	16772	0.0033544	23722	0.0047444
452.5	0	0	1231	0.0002462	16558	0.0033116	23121	0.0046242
453.5	0	0	1014	0.0002028	16334	0.0032668	22441	0.0044882
454.5	0	0	832	0.0001664	16099	0.0032198	21691	0.0043382
455.5	0	0	680	0.000136	15854	0.0031708	20879	0.0041758
456.5	0	0	553	0.0001106	15598	0.0031196	20013	0.0040026
457.5	0	0	448	8.96e-05	15332	0.0030664	19103	0.0038206
458.5	0	0	361	7.22e-05	15057	0.0030114	18159	0.0036318
459.5	0	0	290	5.8e-05	14773	0.0029546	17189	0.0034378
460.5	0	0	233	4.66e-05	14480	0.002896	16204	0.0032408
461.5	0	0	185	3.7e-05	14180	0.002836	15211	0.0030422
462.5	0	0	147	2.94e-05	13872	0.0027744	14219	0.0028438
463.5	0	0	117	2.34e-05	13558	0.0027116	13236	0.0026472
464.5	0	0	92	1.84e-05	13238	0.0026476	12270	0.002454
465.5	0	0	73	1.46e-05	12912	0.0025824	11327	0.0022654
466.5	1	2e-07	57	1.14e-05	12582	0.0025164	10412	0.0020824
467.5	1	2e-07	45	9e-06	12248	0.0024496	9532	0.0019064
468.5	2	4e-07	35	7e-06	11911	0.0023822	8689	0.0017378
469.5	2	4e-07	27	5.4e-06	11572	0.0023144	7888	0.0015776
470.5	3	6e-07	21	4.2e-06	11231	0.0022462	7131	0.0014262
471.5	4	8e-07	16	3.2e-06	10890	0.002178	6420	0.001284
472.5	6	1.2e-06	13	2.6e-06	10549	0.0021098	5756	0.0011512
473.5	7	1.4e-06	10	2e-06	10209	0.0020418	5139	0.0010278
474.5	10	2e-06	8	1.6e-06	9871	0.0019742	4569	0.0009138
475.5	12	2.4e-06	6	1.2e-06	9536	0.0019072	4045	0.000809
476.5	16	3.2e-06	4	8e-07	9204	0.0018408	3566	0.0007132
477.5	21	4.2e-06	3	6e-07	8876	0.0017752	3132	0.0006264
478.5	27	5.4e-06	3	6e-07	8553	0.0017106	2738	0.0005476
479.5	34	6.8e-06	2	4e-07	8236	0.0016472	2385	0.000477
480.5	44	8.8e-06	2	4e-07	7925	0.001585	2068	0.0004136
481.5	56	1.12e-05	1	2e-07	7622	0.0015244	1786	0.0003572
482.5	71	1.42e-05	0	0	7326	0.0014652	1536	0.0003072
483.5	90	1.8e-05	0	0	7038	0.0014076	1316	0.0002632
484.5	113	2.26e-05	0	0	6759	0.0013518	1122	0.0002244
485.5	141	2.82e-05	0	0	6489	0.0012978	953	0.0001906
486.5	177	3.54e-05	0	0	6229	0.0012458	807	0.0001614
487.5	220	4.4e-05	0	0	5979	0.0011958	680	0.000136
488.5	272	5.44e-05	0	0	5740	0.001148	570	0.000114
489.5	336	6.72e-05	0	0	5512	0.0011024	477	9.54e-05
490.5	413	8.26e-05	0	0	5294	0.0010588	397	7.94e-05
491.5	505	0.000101	0	0	5089	0.0010178	329	6.58e-05
492.5	615	0.000123	0	0	4894	0.0009788	272	5.44e-05
493.5	747	0.0001494	0	0	4712	0.0009424	223	4.46e-05
494.5	902	0.0001804	0	0	4541	0.0009082	183	3.66e-05
495.5	1085	0.000217	0	0	4383	0.0008766	149	2.98e-05
496.5	1300	0.00026	0	0	4236	0.0008472	121	2.42e-05
497.5	1550	0.00031	0	0	4101	0.0008202	98	1.96e-05
498.5	1841	0.0003682	0	0	3979	0.0007958	79	1.58e-05
499.5	2176	0.0004352	0	0	3868	0.0007736	63	1.26e-05
500.5	2562	0.0005124	0	0	3768	0.0007536	51	1.02e-05
501.5	3003	0.0006006	0	0	3680	0.000736	40	8e-06
502.5	3504	0.0007008	0	0	3604	0.0007208	32	6.4e-06
503.5	4071	0.0008142	0	0	3538	0.0007076	25	5e-06
504.5	4709	0.0009418	0	0	3483	0.0006966	20	4e-06
505.5	5422	0.0010844	0	0	3439	0.0006878	16	3.2e-06
506.5	6216	0.0012432	0	0	3405	0.000681	12	2.4e-06
507.5	7094	0.0014188	0	0	3380	0.000676	9	1.8e-06
508.5	8061	0.0016122	0	0	3365	0.000673	7	1.4e-06
509.5	9118	0.0018236	0	0	3359	0.0006718	6	1.2e-06
510.5	10269	0.0020538	0	0	3361	0.0006722	4	8e-07
511.5	11512	0.0023024	0	0	3371	0.0006742	3	6e-07
512.5	12849	0.0025698	0	0	3389	0.0006778	3	6e-07
513.5	14277	0.0028554	0	0	3414	0.0006828	2	4e-07
514.5	15792	0.0031584	0	0	3445	0.000689	1	2e-07
515.5	17390	0.003478	0	0	3483	0.0006966	1	2e-07
516.5	19064	0.0038128	0	0	3526	0.0007052	0	0
517.5	20805	0.004161	0	0	3573	0.0007146	0	0
518.5	22605	0.004521	0	0	3625	0.000725	0	0
519.5	24450	0.00489	0	0	3681	0.0007362	0	0
520.5	26327	0.0052654	0	0	3741	0.0007482	0	0
521.5	28222	0.0056444	0	0	3802	0.0007604	0	0
522.5	30119	0.0060238	0	0	3866	0.0007732	0	0
523.5	31999	0.0063998	0	0	3932	0.0007864	0	0
524.5	33846	0.0067692	0	0	3998	0.0007996	0	0
525.5	35641	0.0071282	0	0	4065	0.000813	0	0
526.5	37364	0.0074728	0	0	4132	0.0008264	0	0
527.5	38996	0.0077992	0	0	4198	0.0008396	0	0
528.5	40520	0.008104	0	0	4263	0.0008526	0	0
529.5	41918	0.0083836	0	0	4326	0.0008652	0	0
530.5	43174	0.0086348	0	0	4387	0.0008774	0	0
531.5	44271	0.0088542	0	0	4446	0.0008892	0	0
532.5	45197	0.0090394	0	0	4501	0.0009002	0	0
533.5	45941	0.0091882	0	0	4553	0.0009106	0	0
534.5	46494	0.0092988	0	0	4601	0.0009202	0	0
535.5	46848	0.0093696	0	0	4645	0.000929	0	0
536.5	47000	0.0094	0	0	4684	0.0009368	0	0
537.5	46949	0.0093898	0	0	4718	0.0009436	0	0
538.5	46696	0.0093392	0	0	4747	0.0009494	0	0
539.5	46245	0.009249	0	0	4771	0.0009542	0	0
540.5	45602	0.0091204	0	0	4789	0.0009578	0	0
541.5	44776	0.0089552	0	0	4801	0.0009602	0	0
542.5	43777	0.0087554	0	0	4808	0.0009616	0	0
543.5	42620	0.008524	0	0	4808	0.0009616	0	0
544.5	41319	0.0082638	0	0	4802	0.0009604	0	0
545.5	39888	0.0079776	0	0	4790	0.000958	0	0
546.5	38346	0.0076692	0	0	4772	0.0009544	0	0
547.5	36710	0.007342	0	0	4747	0.0009494	0	0
548.5	34998	0.0069996	0	0	4717	0.0009434	0	0
549.5	33228	0.0066456	0	0	4680	0.000936	0	0
550.5	31418	0.0062836	0	0	4637	0.0009274	0	0
551.5	29585	0.005917	0	0	4589	0.0009178	0	0
552.5	27746	0.0055492	0	0	4535	0.000907	0	0
553.5	25915	0.005183	0	0	4476	0.0008952	0	0
554.5	24108	0.0048216	0	0	4411	0.0008822	0	0
555.5	22337	0.0044674	0	0	4342	0.0008684	0	0
556.5	20613	0.0041226	0	0	4268	0.0008536	0	0
557.5	18947	0.0037894	0	0	4189	0.0008378	0	0
558.5	17347	0.0034694	0	0	4106	0.0008212	0	0
559.5	15820	0.003164	0	0	4020	0.000804	0	0
560.5	14372	0.0028744	0	0	3929	0.0007858	0	0
561.5	13005	0.002601	0	0	3836	0.0007672	0	0
562.5	11723	0.0023446	0	0	3740	0.000748	0	0
563.5	10528	0.0021056	0	0	3641	0.0007282	0	0
564.5	9418	0.0018836	0	0	3540	0.000708	0	0
565.5	8393	0.0016786	0	0	3437	0.0006874	0	0
566.5	7453	0.0014906	0	0	3333	0.0006666	0	0
567.5	6593	0.0013186	0	0	3227	0.0006454	0	0
568.5	5810	0.001162	0	0	3121	0.0006242	0	0
569.5	5102	0.0010204	0	0	3014	0.0006028	0	0
570.5	4464	0.0008928	0	0	2906	0.0005812	0	0
571.5	3892	0.0007784	0	0	2799	0.0005598	0	0
572.5	3381	0.0006762	0	0	2692	0.0005384	0	0
573.5	2926	0.0005852	0	0	2586	0.0005172	0	0
574.5	2524	0.0005048	0	0	2480	0.000496	0	0
575.5	2170	0.000434	0	0	2376	0.0004752	0	0
576.5	1859	0.0003718	0	0	2273	0.0004546	0	0
577.5	1587	0.0003174	0	0	2172	0.0004344	0	0
578.5	1350	0.00027	0	0	2072	0.0004144	0	0
579.5	1145	0.000229	0	0	1974	0.0003948	0	0
580.5	968	0.0001936	0	0	1879	0.0003758	0	0
581.5	815	0.000163	0	0	1785	0.000357	0	0
582.5	685	0.000137	0	0	1694	0.0003388	0	0
583.5	573	0.0001146	0	0	1606	0.0003212	0	0
584.5	478	9.56e-05	0	0	1520	0.000304	0	0
585.5	398	7.96e-05	0	0	1437	0.0002874	0	0
586.5	330	6.6e-05	0	0	1357	0.0002714	0	0
587.5	273	5.46e-05	0	0	1279	0.0002558	0	0
588.5	225	4.5e-05	0	0	1205	0.000241	0	0
589.5	185	3.7e-05	0	0	1133	0.0002266	0	0
590.5	151	3.02e-05	0	0	1064	0.0002128	0	0
591.5	124	2.48e-05	0	0	998	0.0001996	0	0
592.5	101	2.02e-05	0	0	935	0.000187	0	0
593.5	82	1.64e-05	0	0	875	0.000175	0	0
594.5	66	1.32e-05	0	0	817	0.0001634	0	0
595.5	54	1.08e-05	0	0	763	0.0001526	0	0
596.5	43	8.6e-06	0	0	711	0.0001422	0	0
597.5	35	7e-06	0	0	662	0.0001324	0	0
598.5	28	5.6e-06	0	0	615	0.000123	0	0
599.5	22	4.4e-06	0	0	571	0.0001142	0	0
600.5	18	3.6e-06	0	0	530	0.000106	0	0
601.5	14	2.8e-06	0	0	491	9.82e-05	0	0
602.5	11	2.2e-06	0	0	454	9.08e-05	0	0
603.5	9	1.8e-06	0	0	419	8.38e-05	0	0
604.5	7	1.4e-06	0	0	387	7.74e-05	0	0
605.5	6	1.2e-06	0	0	356	7.12e-05	0	0
606.5	4	8e-07	0	0	328	6.56e-05	0	0
607.5	3	6e-07	0	0	302	6.04e-05	0	0
608.5	3	6e-07	0	0	277	5.54e-05	0	0
609.5	2	4e-07	0	0	254	5.08e-05	0	0
610.5	2	4e-07	0	0	232	4.64e-05	0	0
611.5	1	2e-07	0	0	213	4.26e-05	0	0
612.5	0	0	0	0	194	3.88e-05	0	0
613.5	0	0	0	0	177	3.54e-05	0	0
614.5	0	0	0	0	162	3.24e-05	0	0
615.5	0	0	0	0	147	2.94e-05	0	0
616.5	0	0	0	0	134	2.68e-05	0	0
617.5	0	0	0	0	121	2.42e-05	0	0
618.5	0	0	0	0	110	2.2e-05	0	0
619.5	0	0	0	0	100	2e-05	0	0
620.5	0	0	0	0	90	1.8e-05	0	0
621.5	0	0	0	0	82	1.64e-05	0	0
622.5	0	0	0	0	74	1.48e-05	0	0
623.5	0	0	0	0	66	1.32e-05	0	0
624.5	0	0	0	0	60	1.2e-05	0	0
625.5	0	0	0	0	54	1.08e-05	0	0
626.5	0	0	0	0	48	9.6e-06	0	0
627.5	0	0	0	0	43	8.6e-06	0	0
628.5	0	0	0	0	39	7.8e-06	0	0
629.5	0	0	0	0	35	7e-06	0	0
630.5	0	0	0	0	31	6.2e-06	0	0
631.5	0	0	0	0	28	5.6e-06	0	0
632.5	0	0	0	0	25	5e-06	0	0
633.5	0	0	0	0	22	4.4e-06	0	0
634.5	0	0	0	0	20	4e-06	0	0
635.5	0	0	0	0	17	3.4e-06	0	0
636.5	0	0	0	0	16	3.2e-06	0	0
637.5	0	0	0	0	14	2.8e-06	0	0
638.5	0	0	0	0	12	2.4e-06	0	0
639.5	0	0	0	0	11	2.2e-06	0	0
640.5	0	0	0	0	10	2e-06	0	0
641.5	0	0	0	0	8	1.6e-06	0	0
642.5	0	0	0	0	7	1.4e-06	0	0
643.5	0	0	0	0	7	1.4e-06	0	0
644.5	0	0	0	0	6	1.2e-06	0	0
645.5	0	0	0	0	5	1e-06	0	0
646.5	0	0	0	0	4	8e-07	0	0
647.5	0	0	0	0	4	8e-07	0	0
648.5	0	0	0	0	3	6e-07	0	0
649.5	0	0	0	0	3	6e-07	0	0
650.5	0	0	0	0	3	6e-07	0	0
651.5	0	0	0	0	2	4e-07	0	0
652.5	0	0	0	0	2	4e-07	0	0
653.5	0	0	0	0	2	4e-07	0	0
654.5	0	0	0	0	2	4e-07	0	0
655.5	0	0	0	0	1	2e-07	0	0
656.5	0	0	0	0	1	2e-07	0	0
657.5	0	0	0	0	0	0	0	0
658.5	0	0	0	0	0	0	0	0
659.5	0	0	0	0	0	0	0	0
660.5	0	0	0	0	0	0	0	0
661.5	0	0	0	0	0	0	0	0
662.5	0	0	0	0	0	0	0	0
663.5	0	0	0	0	0	0	0	0
664.5	0	0	0	0	0	0	0	0
665.5	0	0	0	0	0	0	0	0
666.5	0	0	0	0	0	0	0	0
667.5	0	0	0	0	0	0	0	0
668.5	0	0	0	0	0	0	0	0
669.5	0	0	0	0	0	0	0	0
670.5	0	0	0	0	0	0	0	0
671.5	0	0	0	0	0	0	0	0
672.5	0	0	0	0	0	0	0	0
673.5	0	0	0	0	0	0	0	0
674.5	0	0	0	0	0	0	0	0
675.5	0	0	0	0	0	0	0	0
676.5	0	0	0	0	0	0	0	0
677.5	0	0	0	0	0	0	0	0
678.5	0	0	0	0	0	0	0	0
679.5	0	0	0	0	0	0	0	0
680.5	0	0	0	0	0	0	0	0
681.5	0	0	0	0	0	0	0	0
682.5	0	0	0	0	0	0	0	0
683.5	0	0	0	0	0	0	0	0
684.5	0	0	0	0	0	0	0	0
685.5	0	0	0	0	0	0	0	0
686.5	0	0	0	0	0	0	0	0
687.5	0	0	0	0	0	0	0	0
688.5	0	0	0	0	0	0	0	0
689.5	0	0	0	0	0	0	0	0
690.5	0	0	0	0	0	0	0	0
691.5	0	0	0	0	0	0	0	0
692.5	0	0	0	0	0	0	0	0
693.5	0	0	0	0	0	0	0	0
694.5	0	0	0	0	0	0	0	0
695.5	0	0	0	0	0	0	0	0
696.5	0	0	0	0	0	0	0	0
697.5	0	0	0	0	0	0	0	0
698.5	0	0	0	0	0	0	0	0
699.5	0	0	0	0	0	0	0	0
700.5	0	0	0	0	0	0	0	0
701.5	0	0	0	0	0	0	0	0
702.5	0	0	0	0	0	0	0	0
703.5	0	0	0	0	0	0	0	0
704.5	0	0	0	0	0	0	0	0
705.5	0	0	0	0	0	0	0	0
706.5	0	0	0	0	0	0	0	0
707.5	0	0	0	0	0	0	0	0
708.5	0	0	0	0	0	0	0	0
709.5	0	0	0	0	0	0	0	0
710.5	0	0	0	0	0	0	0	0
711.5	0	0	0	0	0	0	0	0
712.5	0	0	0	0	0	0	0	0
713.5	0	0	0	0	0	0	0	0
714.5	0	0	0	0	0	0	0	0
715.5	0	0	0	0	0	0	0	0
716.5	0	0	0	0	0	0	0	0
717.5	0	0	0	0	0	0	0	0
718.5	0	0	0	0	0	0	0	0
719.5	0	0	0	0	0	0	0	0
720.5	0	0	0	0	0	0	0	0
721.5	0	0	0	0	0	0	0	0
722.5	0	0	0	0	0	0	0	0
723.5	0	0	0	0	0	0	0	0
724.5	0	0	0	0	0	0	0	0
725.5	0	0	0	0	0	0	0	0
726.5	0	0	0	0	0	0	0	0
727.5	0	0	0	0	0	0	0	0
728.5	0	0	0	0	0	0	0	0
729.5	0	0	0	0	0	0	0	0
730.5	0	0	0	0	0	0	0	0
731.5	0	0	0	0	0	0	0	0
732.5	0	0	0	0	0	0	0	0
733.5	0	0	0	0	0	0	0	0
734.5	0	0	0	0	0	0	0	0
735.5	0	0	0	0	0	0	0	0
736.5	0	0	0	0	0	0	0	0
737.5	0	0	0	0	0	0	0	0
738.5	0	0	0	0	0	0	0	0
739.5	0	0	0	0	0	0	0	0
740.5	0	0	0	0	0	0	0	0
741.5	0	0	0	0	0	0	0	0
742.5	0	0	0	0	0	0	0	0
743.5	0	0	0	0	0	0	0	0
744.5	0	0	0	0	0	0	0	0
745.5	0	0	0	0	0	0	0	0
746.5	0	0	0	0	0	0	0	0
747.5	0	0	0	0	0	0	0	0
748.5	0	0	0	0	0	0	0	0
749.5	0	0	0	0	0	0	0	0
750.5	0	0	0	0	0	0	0	0
751.5	0	0	0	0	0	0	0	0
752.5	0	0	0	0	0	0	0	0
753.5	0	0	0	0	0	0	0	0
754.5	0	0	0	0	0	0	0	0
755.5	0	0	0	0	0	0	0	0
756.5	0	0	0	0	0	0	0	0
757.5	0	0	0	0	0	0	0	0
758.5	0	0	0	0	0	0	0	0
759.5	0	0	0	0	0	0	0	0
760.5	0	0	0	0	0	0	0	0
761.5	0	0	0	0	0	0	0	0
762.5	0	0	0	0	0	0	0	0
763.5	0	0	0	0	0	0	0	0
764.5	0	0	0	0	0	0	0	0
765.5	0	0	0	0	0	0	0	0
766.5	0	0	0	0	0	0	0	0
767.5	0	0	0	0	0	0	0	0
768.5	0	0	0	0	0	0	0	0
769.5	0	0	0	0	0	0	0	0
770.5	0	0	0	0	0	0	0	0
771.5	0	0	0	0	0	0	0	0
772.5	0	0	0	0	0	0	0	0
773.5	0	0	0	0	0	0	0	0
774.5	0	0	0	0	0	0	0	0
775.5	0	0	0	0	0	0	0	0
776.5	0	0	0	0	0	0	0	0
777.5	0	0	0	0	0	0	0	0
778.5	0	0	0	0	0	0	0	0
779.5	0	0	0	0	0	0	0	0
780.5	0	0	0	0	0	0	0	0
781.5	0	0	0	0	0	0	0	0
782.5	0	0	0	0	0	0	0	0
783.5	0	0	0	0	0	0	0	0
784.5	0	0	0	0	0	0	0	0
785.5	0	0	0	0	0	0	0	0
786.5	0	0	0	0	0	0	0	0
787.5	0	0	0	0	0	0	0	0
788.5	0	0	0	0	0	0	0	0
789.5	0	0	0	0	0	0	0	0
790.5	0	0	0	0	0	0	0	0
791.5	0	0	0	0	0	0	0	0
792.5	0	0	0	0	0	0	0	0
793.5	0	0	0	0	0	0	0	0
794.5	0	0	0	0	0	0	0	0
795.5	0	0	0	0	0	0	0	0
796.5	0	0	0	0	0	0	0	0
797.5	0	0	0	0	0	0	0	0
798.5	0	0	0	0	0	0	0	0
799.5	0	0	0	0	0	0	0	0
800.5	0	0	0	0	0	0	0	0
801.5	0	0	0	0	0	0	0	0
802.5	0	0	0	0	0	0	0	0
803.5	0	0	0	0	0	0	0	0
804.5	0	0	0	0	0	0	0	0
805.5	0	0	0	0	0	0	0	0
806.5	0	0	0	0	0	0	0	0
807.5	0	0	0	0	0	0	0	0
808.5	0	0	0	0	0	0	0	0
809.5	0	0	0	0	0	0	0	0
810.5	0	0	0	0	0	0	0	0
811.5	0	0	0	0	0	0	0	0
812.5	0	0	0	0	0	0	0	0
813.5	0	0	0	0	0	0	0	0
814.5	0	0	0	0	0	0	0	0
815.5	0	0	0	0	0	0	0	0
816.5	0	0	0	0	0	0	0	0
817.5	0	0	0	0	0	0	0	0
818.5	0	0	0	0	0	0	0	0
819.5	0	0	0	0	0	0	0	0
820.5	0	0	0	0	0	0	0	0
821.5	0	0	0	0	0	0	0	0
822.5	0	0	0	0	0	0	0	0
823.5	0	0	0	0	0	0	0	0
824.5	0	0	0	0	0	0	0	0
825.5	0	0	0	0	0	0	0	0
826.5	0	0	0	0	0	0	0	0
827.5	0	0	0	0	0	0	0	0
828.5	0	0	0	0	0	0	0	0
829.5	0	0	0	0	0	0	0	0
830.5	0	0	0	0	0	0	0	0
831.5	0	0	0	0	0	0	0	0
832.5	0	0	0	0	0	0	0	0
833.5	0	0	0	0	0	0	0	0
834.5	0	0	0	0	0	0	0	0
835.5	0	0	0	0	0	0	0	0
836.5	0	0	0	0	0	0	0	0
837.5	0	0	0	0	0	0	0	0
838.5	0	0	0	0	0	0	0	0
839.5	0	0	0	0	0	0	0	0
840.5	0	0	0	0	0	0	0	0
841.5	0	0	0	0	0	0	0	0
842.5	0	0	0	0	0	0	0	0
843.5	0	0	0	0	0	0	0	0
844.5	0	0	0	0	0	0	0	0
845.5	0	0	0	0	0	0	0	0
846.5	0	0	0	0	0	0	0	0
847.5	0	0	0	0	0	0	0	0
848.5	0	0	0	0	0	0	0	0
849.5	0	0	0	0	0	0	0	0
850.5	0	0	0	0	0	0	0	0
851.5	0	0	0	0	0	0	0	0
852.5	0	0	0	0	0	0	0	0
853.5	0	0	0	0	0	0	0	0
854.5	0	0	0	0	0	0	0	0
855.5	0	0	0	0	0	0	0	0
856.5	0	0	0	0	0	0	0	0
857.5	0	0	0	0	0	0	0	0
858.5	0	0	0	0	0	0	0	0
859.5	0	0	0	0	0	0	0	0
860.5	0	0	0	0	0	0	0	0
861.5	0	0	0	0	0	0	0	0
862.5	0	0	0	0	0	0	0	0
863.5	0	0	0	0	0	0	0	0
864.5	0	0	0	0	0	0	0	0
865.5	0	0	0	0	0	0	0	0
866.5	0	0	0	0	0	0	0	0
867.5	0	0	0	0	0	0	0	0
868.5	0	0	0	0	0	0	0	0
869.5	0	0	0	0	0	0	0	0
870.5	0	0	0	0	0	0	0	0
871.5	0	0	0	0	0	0	0	0
872.5	0	0	0	0	0	0	0	0
873.5	0	0	0	0	0	0	0	0
874.5	0	0	0	0	0	0	0	0
875.5	0	0	0	0	0	0	0	0
876.5	0	0	0	0	0	0	0	0
877.5	0	0	0	0	0	0	0	0
878.5	0	0	0	0	0	0	0	0
879.5	0	0	0	0	0	0	0	0
880.5	0	0	0	0	0	0	0	0
881.5	0	0	0	0	0	0	0	0
882.5	0	0	0	0	0	0	0	0
883.5	0	0	0	0	0	0	0	0
884.5	0	0	0	0	0	0	0	0
885.5	0	0	0	0	0	0	0	0
886.5	0	0	0	0	0	0	0	0
887.5	0	0	0	0	0	0	0	0
888.5	0	0	0	0	0	0	0	0
889.5	0	0	0	0	0	0	0	0
890.5	0	0	0	0	0	0	0	0
891.5	0	0	0	0	0	0	0	0
892.5	0	0	0	0	0	0	0	0
893.5	0	0	0	0	0	0	0	0
894.5	0	0	0	0	0	0	0	0
895.5	0	0	0	0	0	0	0	0
896.5	0	0	0	0	0	0	0	0
897.5	0	0	0	0	0	0	0	0
898.5	0	0	0	0	0	0	0	0
899.5	0	0	0	0	0	0	0	0
900.5	0	0	0	0	0	0	0	0
901.5	0	0	0	0	0	0	0	0
902.5	0	0	0	0	0	0	0	0
903.5	0	0	0	0	0	0	0	0
904.5	0	0	0	0	0	0	0	0
905.5	0	0	0	0	0	0	0	0
906.5	0	0	0	0	0	0	0	0
907.5	0	0	0	0	0	0	0	0
908.5	0	0	0	0	0	0	0	0
909.5	0	0	0	0	0	0	0	0
910.5	0	0	0	0	0	0	0	0
911.5	0	0	0	0	0	0	0	0
912.5	0	0	0	0	0	0	0	0
913.5	0	0	0	0	0	0	0	0
914.5	0	0	0	0	0	0	0	0
915.5	0	0	0	0	0	0	0	0
916.5	0	0	0	0	0	0	0	0
917.5	0	0	0	0	0	0	0	0
918.5	0	0	0	0	0	0	0	0
919.5	0	0	0	0	0	0	0	0
920.5	0	0	0	0	0	0	0	0
921.5	0	0	0	0	0	0	0	0
922.5	0	0	0	0	0	0	0	0
923.5	0	0	0	0	0	0	0	0
924.5	0	0	0	0	0	0	0	0
925.5	0	0	0	0	0	0	0	0
926.5	0	0	0	0	0	0	0	0
927.5	0	0	0	0	0	0	0	0
928.5	0	0	0	0	0	0	0	0
929.5	0	0	0	0	0	0	0	0
930.5	0	0	0	0	0	0	0	0
931.5	0	0	0	0	0	0	0	0
932.5	0	0	0	0	0	0	0	0
933.5	0	0	0	0	0	0	0	0
934.5	0	0	0	0	0	0	0	0
935.5	0	0	0	0	0	0	0	0
936.5	0	0	0	0	0	0	0	0
937.5	0	0	0	0	0	0	0	0
938.5	0	0	0	0	0	0	0	0
939.5	0	0	0	0	0	0	0	0
940.5	0	0	0	0	0	0	0	0
941.5	0	0	0	0	0	0	0	0
942.5	0	0	0	0	0	0	0	0
943.5	0	0	0	0	0	0	0	0
944.5	0	0	0	0	0	0	0	0
945.5	0	0	0	0	0	0	0	0
946.5	0	0	0	0	0	0	0	0
947.5	0	0	0	0	0	0	0	0
948.5	0	0	0	0	0	0	0	0
949.5	0	0	0	0	0	0	0	0
950.5	0	0	0	0	0	0	0	0
951.5	0	0	0	0	0	0	0	0
952.5	0	0	0	0	0	0	0	0
953.5	0	0	0	0	0	0	0	0
954.5	0	0	0	0	0	0	0	0
955.5	0	0	0	0	0	0	0	0
956.5	0	0	0	0	0	0	0	0
957.5	0	0	0	0	0	0	0	0
958.5	0	0	0	0	0	0	0	0
959.5	0	0	0	0	0	0	0	0
960.5	0	0	0	0	0	0	0	0
961.5	0	0	0	0	0	0	0	0
962.5	0	0	0	0	0	0	0	0
963.5	0	0	0	0	0	0	0	0
964.5	0	0	0	0	0	0	0	0
965.5	0	0	0	0	0	0	0	0
966.5	0	0	0	0	0	0	0	0
967.5	0	0	0	0	0	0	0	0
968.5	0	0	0	0	0	0	0	0
969.5	0	0	0	0	0	0	0	0
970.5	0	0	0	0	0	0	0	0
971.5	0	0	0	0	0	0	0	0
972.5	0	0	0	0	0	0	0	0
973.5	0	0	0	0	0	0	0	0
974.5	0	0	0	0	0	0	0	0
975.5	0	0	0	0	0	0	0	0
976.5	0	0	0	0	0	0	0	0
977.5	0	0	0	0	0	0	0	0
978.5	0	0	0	0	0	0	0	0
979.5	0	0	0	0	0	0	0	0
980.5	0	0	0	0	0	0	0	0
981.5	0	0	0	0	0	0	0	0
982.5	0	0	0	0	0	0	0	0
983.5	0	0	0	0	0	0	0	0
984.5	0	0	0	0	0	0	0	0
985.5	0	0	0	0	0	0	0	0
986.5	0	0	0	0	0	0	0	0
987.5	0	0	0	0	0	0	0	0
988.5	0	0	0	0	0	0	0	0
989.5	0	0	0	0	0	0	0	0
990.5	0	0	0	0	0	0	0	0
991.5	0	0	0	0	0	0	0	0
992.5	0	0	0	0	0	0	0	0
993.5	0	0	0	0	0	0	0	0
994.5	0	0	0	0	0	0	0	0
995.5	0	0	0	0	0	0	0	0
996.5	0	0	0	0	0	0	0	0
997.5	0	0	0	0	0	0	0	0
998.5	0	0	0	0	0	0	0	0
999.5	0	0	0	0	0	0	0	0
Percentile
0
1
2
3
4
5
6
7
8
9
10
11
12
13
14
15
16
17
18
19
20
21
22
23
24
25
26
27
28
29
30
31
32
33
34
35
36
37
38
39
40
41
42
43
44
45
46
47
48
49
50
51
52
53
54
55
56
57
58
59
60
61
62
63
64
65
66
67
68
69
70
71
72
73
74
75
76
77
78
79
80
81
82
83
84
85
86
87
88
89
90
91
92
93
94
95
96
97
98
99
100
